# Supplementary material for: Changes of corneal topographic measurements and higher-order aberrations after surgery for exotropia
Source: PLoS One. 2018 Aug 24;13(8):e0202864. doi: 10.1371/journal.pone.0202864 (PMC6108479; doi:10.1371/journal.pone.0202864)
Supplement: S1 File — (XLSX) [file pone.0202864.s001.xlsx]

## Sheet: Sheet1
ID	RTLT	TIME	SEX	AGE	XTET	TYPE	ULR	RTOP	LTOP	SIMK	SIMFLAT	SIMSTEEP	SIMASTIG	PMEAN	PFLAT	PSTEEP	PASTIG	ACENTRAL	AMID	APERIPH	AKMAX	TMEAN	TFLAT	TSTEEP	TASTIG	TCENTRAL	TMID	TPERI	RMSTOT_1	RMSTOT_2	TRMS	TVERT	TVCOMA	THCOMA	THORI	QRMS	QVERT	QASTIGV	QSPH	QASTIGH	QHORI
1	1	1	1	8	1	2	6	1	1	45.01	42.51	47.51	5	-6.4	-6.09	-6.71	-0.62	44.86	44.72	44.76	48.89	44.05	41.53	46.56	5.03	43.84	44.77	46.89	3.98	3.06
1	2	1	1	8	1	2	6	1	1	44.53	43.75	45.31	1.56	-6.33	-6.09	-6.56	-0.47	44.74	43.31	42.83	46.17	43.54	42.9	44.19	1.29	43.66	43.26	44.46	2.97	2.28
1	1	2	1	8	1	2	6	1	1	45.27	44	46.55	2.55	-5.91	-5.26	-6.55	-1.29	45.43	44.31	43.25	47.05	44.9	44.07	45.72	1.65	44.47	46.18	48.11	2.31	1.77
1	2	2	1	8	1	2	6	1	1	44.4	43.23	45.56	2.33	-6.45	-6.27	-6.63	-0.37	44.38	44.17	43.89	46.06	43.29	42.15	44.42	2.27	43.24	43.91	45.28	2.92	2.14
1	1	3	1	8	1	2	6	1	1	44.91	43.59	46.22	2.63	-6.33	-6.15	-6.5	-0.34	44.97	44.2	43.92	46.65	44	42.68	45.32	2.64	44	44.27	45.84	2.74	2.11
1	2	3	1	8	1	2	6	1	1	44.5	43.41	45.58	2.18	-6.42	-6.25	-6.6	-0.35	44.5	44.14	43.92	45.85	43.43	42.37	44.5	2.12	43.37	44.19	45.9	2.84	2.19
1	1	4	1	8	1	2	6	1	1	44.9	43.88	45.93	2.05	-6.41	-6.24	-6.58	-0.35	44.97	44.04	43.58	46.36	43.91	42.93	44.89	1.97	43.9	43.98	45.27	2.34	1.8
1	2	4	1	8	1	2	6	1	1	44.32	43.07	45.57	2.5	-6.4	-6.2	-6.6	-0.4	44.47	43.65	43.32	45.95	43.26	42.03	44.48	2.45	43.31	43.59	43.06	2.62	2.01
2	1	1	1	8	1	1		0	1	43.44	42.99	43.9	0.91	-6.01	-5.81	-6.2	-0.4	43.41	42.91	43.64	44.47	42.8	42.36	43.23	0.86	42.62	42.95	44.33	1.43	1.1
2	2	1	1	8	1	1		0	1	43.57	42.85	44.28	1.42	-6.07	-5.9	-6.24	-0.33	43.69	42.97	42.7	44.75	42.74	42.11	43.38	1.27	42.81	42.93	44.29	1.73	1.33
2	1	2	1	8	1	1		0	1	43.27	42.77	43.77	1	-6.25	-6.04	-6.47	-0.43	43.29	42.72	42.32	44.35	42.29	41.88	42.7	0.83	42.29	42.66	43.91	1.35	1.04
2	2	2	1	8	1	1		0	1	42.24	40.16	44.32	4.17	-5.4	-4.67	-6.14	-1.48	43.87	38.27	36	49.39	41.92	40.31	43.53	3.22	43.35	39.04	38	8.07	6.21
2	1	3	1	8	1	1		0	1
2	2	3	1	8	1	1		0	1	43.95	43.38	44.53	1.16	-6.36	-6.02	-6.7	-0.68	44.08	43.09	42.53	45.16	43.01	42.57	43.44	0.87	42.96	43.07	44.18	1.5	1.15
2	1	4	1	8	1	1		0	1	43.38	42.7	44.06	1.36	-6.09	-5.99	-6.2	-0.21	43.48	42.85	42.61	45.39	42.49	41.82	43.16	1.33	42.56	42.89	44.39	1.89	1.46
2	2	4	1	8	1	1		0	1	43.71	42.86	44.57	1.71	-6.21	-5.95	-6.47	-0.52	43.89	43.24	42.95	45.09	42.76	42.07	43.46	1.39	42.85	43.23	44.82	2.13	1.64
3	1	1	1	32	1	1		0	1	43.97	43.26	44.68	1.43	-6.71	-6.29	-7.13	-0.85	44.1	43.4	43.22	44.85	42.72	42.27	43.18	0.91	32.63	43.73	45.89	2.06	1.59
3	2	1	1	32	1	1		0	1	44	42.95	45.05	2.1	-6.5	-6.15	-6.84	-0.7	44.09	43.53	43.34	45.47	42.84	41.97	43.71	1.74	42.8	43.75	43.73	2.31	1.78
3	1	2	1	32	1	1		0	1
3	2	2	1	32	1	1		0	1	44.08	43.12	45.03	1.91	-6.32	-5.95	-6.69	-0.74	44.21	43.34	43.99	45.4	43.13	42.38	43.87	1.48	43.15	43.41	44.9	2.49	1.91
3	1	3	1	32	1	1		0	1
3	2	3	1	32	1	1		0	1	44.03	43.09	44.97	1.88	-6.49	-6.11	-6.87	-0.76	44.26	43.3	43	45.68	42.88	42.19	43.57	1.38	43.03	43.45	45.12	2.34	1.8
3	1	4	1	32	1	1		0	1	43.83	42.77	44.89	2.12	-6.39	-6.1	-6.69	-0.59	43.99	43.27	43.06	45.61	42.8	41.84	43.75	1.91	42.82	43.47	45.29	2.36	1.82
3	2	4	1	32	1	1		0	1	43.5	43.35	43.65	0.31	-6.43	-6.17	-6.69	-0.51	43.52	43.28	43.17	44.41	42.34	41.963	42.71	0.77	42.29	43.46	45.44	1.68	1.29
4	1	1	2	5	1	3	9	1	0	46.56	44.67	48.46	3.79	-6.38	-6.21	-6.56	-0.35	46.4	45.47	45.14	49.97	45.85	43.87	47.83	3.96	45.6	45.61	47.22	4.1	3.16
4	2	1	2	5	1	3	9	1	0	46.54	43.13	49.96	6.83	-7.22	-5.96	-8.49	-2.53	47.41	44.63	43.85	54.03	44.86	42.37	47.36	4.99	45.65	45.66	47.81	4.37	3.37
4	1	2	2	5	1	3	9	1	0	46.75	45.23	48.27	3.04	-7.55	-6.2	-8.91	-2.72	46.92	44.82	42.9	49.31	45.64	44.79	46.48	1.7	45.17	43.84	42.86	2.69	2.07
4	2	2	2	5	1	3	9	1	0	45.04	40.8	49.27	8.48	-7.38	-6.65	-8.11	-1.46	46.34	41.95	40.5	58.34	44.02	39.06	48.99	9.93	44.82	41.17	40.77	6.17	4.75
4	1	3	2	5	1	3	9	1	0	46.25	44.84	47.66	2.82	-6.39	-6.17	-6.6	-0.43	46.63	45.12	44.33	48.62	45.49	44.09	46.88	2.79	45.76	45.23	46.23	2.95	2.27
4	2	3	2	5	1	3	9	1	0	45.93	44.15	47.71	3.56	-6.66	-6.15	-7.17	-1.02	46.66	43.98	43.17	51.88	44.83	43.33	46.34	3.01	45.67	43.07	43.32	2.79	2.15
4	1	4	2	5	1	3	9	1	0
4	2	4	2	5	1	3	9	1	0
5	1	1	2	6	1	2	7	1	1	41.99	41.39	42.59	1.21	-5.92	-5.79	-6.06	-0.27	41.16	41.72	41.11	42.95	41.1	40.56	41.64	1.08	41.22	41.73	42.58	1.19	0.92
5	2	1	2	6	1	2	7	1	1	41.8	41.1	42.51	1.41	-5.69	-5.48	-5.9	-0.42	41.81	40.88	39.96	43	41.17	40.15	42.19	2.04	40.96	40.72	40.93	1.09	0.84
5	1	2	2	6	1	2	7	1	1	42.39	41.56	43.22	1.66	-5.85	-5.63	-6.07	-0.44	42.47	41.52	41.13	43.85	41.61	40.89	42.34	1.45	41.65	41.57	42.75	1.49	1.15
5	2	2	2	6	1	2	7	1	1	41.36	41.09	41.64	0.55	-5.64	-5.3	-5.98	-0.67	41.28	40.67	40.03	43.2	40.69	40.03	41.35	1.33	40.47	40.89	41.79	1.38	1.06
5	1	3	2	6	1	2	7	1	1	41.68	41.35	42.01	0.66	-5.72	-5.59	-5.85	-0.26	41.7	41.45	41.26	42.58	40.97	40.73	41.22	0.49	40.94	41.5	42.9	1.36	1.05
5	2	3	2	6	1	2	7	1	1	41.43	40.62	42.25	1.63	-5.64	-5.43	-5.85	-0.43	41.48	41.46	41.4	44.07	40.77	40.07	41.48	1.41	40.7	41.5	42.98	2.44	1.88
5	1	4	2	6	1	2	7	1	1	41.68	41.35	42.01	0.66	-5.72	-5.59	-5.85	-0.26	41.7	41.45	41.26	42.58	40.97	40.73	41.22	0.49	40.94	41.5	42.9	1.36	1.05
5	2	4	2	6	1	2	7	1	1	41.43	40.62	42.25	1.63	-5.64	-5.43	-5.85	-0.43	41.48	41.46	41.4	44.07	40.77	40.07	41.48	1.41	40.7	41.5	42.98	2.44	1.88
6	1	1	1	8	1	3	9.5	0	1	42.3	42.13	42.47	0.34	-6.19	-5.91	-6.46	-0.54	42.55	41.18	40.31	43.26	41.45	41.27	41.63	0.36	41.38	40.96	41.4	0.93	0.72
6	2	1	1	8	1	3	9.5	0	1	42.32	42.13	42.51	0.38	-6.1	-5.87	-6.33	-0.46	42.75	40.63	39.94	44.71	41.6	41.16	42.03	0.87	41.74	40.61	41.3	1.19	0.91
6	1	2	1	8	1	3	9.5	0	1	41.41	41.17	41.64	0.47	-5.58	-4.99	-6.17	-1.18	41.34	40.57	40.22	42.46	40.57	39.89	41.25	1.36	40.5	40.95	41.36	1.89	1.45
6	2	2	1	8	1	3	9.5	0	1
6	1	3	1	8	1	3	9.5	0	1	42.21	41.8	42.62	0.82	-6.04	-5.95	-6.12	-0.17	42.48	41.26	40.81	43.39	41.23	40.85	41.61	0.76	41.46	41.13	42.14	1.26	0.97
6	2	3	1	8	1	3	9.5	0	1	41.62	40.41	43.83	2.42	-5.96	-5.74	-6.18	-0.44	41.27	41.09	40.86	48.72	40.72	39.59	41.86	2.27	40.18	40.8	41.95	5.14	3.96
6	1	4	1	8	1	3	9.5	0	1	41.97	41.51	42.43	0.92	-5.76	-5.7	-5.82	.0.12	42.3	40.91	39.9	43.46	41.18	40.68	41.67	0.99	41.5	41.19	41.71	1.05	0.81
6	2	4	1	8	1	3	9.5	0	1	42.47	42.1	42.85	0.74	-6.08	-6.05	-6.11	-0.06	43.09	40.46	39.32	45.69	41.48	41.09	41.86	0.77	41.99	40.35	40.45	2.19	1.68
7	1	1	2	6	1	1		0	1	41.75	41.32	42.17	0.85	-5.86	-5.73	-5.98	-0.25	41.89	39.87	38.86		40.83	40.44	41.23	0.79	40.94	40.02	40.4	0.98	0.75
7	2	1	2	6	1	1		0	1	41.98	41.61	42.34	0.73	-5.71	-5.39	-6.03	-0.64	41.92	40.39	39.68	43.54	40.81	40.68	40.94	0.26	41.06	40.82	41.83	2.01	1.55
7	1	2	2	6	1	1		0	1	40.48	39.8	41.16	1.35	-6.23	-6.02	-6.43	-0.41	40.99	39.44	38.91	42.36	39.54	38.7	40.37	1.67	39.74	39.22	40.09	2.75	2.12
7	2	2	2	6	1	1		0	1	41.6	41.5	41.7	0.21	-3.57	-2.01	-5.14	-3.14	41.89	40.17	39.51	42.74	34.11	41.37	44.86	3.49	43.09	42.83	44.98	1.32	1.02
7	1	3	2	6	1	1		0	1	41.65	41.05	42.25	1.19	-5.81	-5.68	-5.94	-0.26	41.87	40.7	40.21	43.17	40.82	40.27	41.37	1.09	41	40.81	41.87	1.36	1.05
7	2	3	2	6	1	1		0	1	40.77	35.6	45.93	10.33	-4.68	-3.72	-5.64	-1.92	40.3	42.79	43.16	62.29	39.03	33.47	44.62	11.14	39.54	43.14	45.21	11.9	9.16
7	1	4	2	6	1	1		0	1	43.59	42.35	44.83	2.48	-6.51	-5.81	-6.21	-0.41	43.71	42.84	42.48	45.36	42.84	41.64	44.04	2.4	42.88	43.02	44.46	2.63	2.03
7	2	4	2	6	1	1		0	1	44.24	42.31	46.17	3.86	-6.63	-5.56	-7.7	-2.14	44.58	41.89	39.11	47.78	42.92	41.83	44.01	2.18	43.46	41.86	39.99	2.14	2.78
8	1	1	1	9	1	1		1	0	40.9	40.36	41.44	1.07	-6.27	-5.29	-7.26	-1.97	40.99	39.71	38.76	42.57	39.37	38.6	40.13	1.52	39.44	39.26	39.57	1.66	1.28
8	2	1	1	9	1	1		1	0	40.98	40.61	41.36	0.75	-9.47	-5.95	-12.99	-7.04	41.19	39.88	37.79	42.26	36.25	32.14	40.37	8.22	36.91	36.64	34.9	1.82	1.4
8	1	2	1	9	1	1		1	0	41.44	40.73	42.15	1.43	-6.1	-6.03	-6.18	-0.15	41.64	40.39	39.84	42.98	40.42	39.61	41.23	1.62	40.44	40.45	41.52	1.58	1.21
8	2	2	1	9	1	1		1	0	41.43	40.99	41.88	0.89	-5.98	-5.9	-6.05	-0.15	39.71	44.38	45.32	64.13	40.47	39.97	40.97	1	38.62	44.88	48.58	8.67	6.68
8	1	3	1	9	1	1		1	0	41.04	40.62	41.46	0.84	-6.16	-5.9	-6.41	-0.51	40.95	40.69	40.2	42.44	39.84	39.45	40.24	0.79	39.64	40.3	41.09	1.73	1.33
8	2	3	1	9	1	1		1	0
8	1	4	1	9	1	1		1	0	41.16	40.46	41.86	1.4	-5.96	-5.85	-6.08	-0.23	41.18	40.59	40.23	41.83	40.12	39.44	40.8	1.35	40.04	40.51	41.68	1.87	1.44
8	2	4	1	9	1	1		1	0	41.24	40.48	42	1.52	-6.13	-5.5	-6.76	-1.27	41.39	40.1	39.04	42.82	40.4	39.28	41.52	2.24	40.26	40.41	40.87	1.6	1.23
9	1	1	1	9	1	3	9	1	0	41.95	40.87	43.02	2.15	-6.01	-5.95	-6.08	-0.12	41.9	41.41	40.95	44.5	40.91	39.76	42.06	2.3	40.79	41.27	42.27	1.63	1.26
9	2	1	1	9	1	3	9	1	0	41.93	40.57	43.29	2.72	-5.88	-5.61	-6.15	-0.54	42.05	41.35	40.94	43.72	41.09	39.8	42.39	2.59	41.05	41.29	42.36	2.84	2.18
9	1	2	1	9	1	3	9	1	0	41.55	40.47	42.63	2.16	-4.26	-4.04	-4.48	-0.44	42.09	40.6	39.25	52.61	41.9	40.86	42.94	2.08	42.13	42.56	43.72	7.37	5.68
9	2	2	1	9	1	3	9	1	0	41.1	40.81	43.4	2.58	-5.96	5.81	-6.1	-0.29	42.33	41.5	41.26	43.91	41.19	39.87	42.5	2.63	41.38	41.16	42.26	2.88	2.22
9	1	3	1	9	1	3	9	1	0	42.05	41.29	42.82	1.53	-6.04	-5.77	-6.3	-0.53	42.66	38.2	36.54	45.5	41.06	40.32	41.79	1.47	41.59	37.96	37.24	3.21	2.47
9	2	3	1	9	1	3	9	1	0	41.84	40.38	43.3	2.92	-6.09	-5.57	-6.61	-1.04	42.02	40.77	39.89	44.17	41.04	39.58	42.51	2.93	41.06	40.47	40.71	2.56	1.97
9	1	4	1	9	1	3	9	1	0	41.82	40.53	43.12	2.59	-6	-5.85	-6.14	-0.29	41.81	41.28	40.96	43.66	40.79	39.44	42.13	2.69	40.68	41.13	42.29	2.77	2.13
9	2	4	1	9	1	3	9	1	0	42.09	41.39	42.79	1.4	-6.34	-5.7	-6.99	-1.29	42.56	41.08	39.97	44.52	40.7	40.67	40.73	0.06	40.82	39.77	39.4	2.21	1.7
10	1	1	2	8	1	3	9.5	0	1	46.93	43.24	48.62	3.38	-6.69	-6.4	-6.97	-0.57	47.09	45.5	44.89	49.47	45.92	44.29	47.56	3.27	45.98	45.59	46.93	3.51	2.7
10	2	1	2	8	1	3	9.5	0	1	46.05	44.96	47.14	2.18	-6.57	-6.37	-6.76	-0.39	46.14	45.54	45.18	47.64	45.05	44.01	46.09	2.08	45.05	45.72	47.43	2.68	2.06
10	1	2	2	8	1	3	9.5	0	1	46.82	44.67	48.97	4.31	-6.61	-6.3	-6.92	-0.63	47.04	45.54	44.95	49.93	45.89	43.76	48.02	4.26	46.01	45.68	47.08	4.09	3.15
10	2	2	2	8	1	3	9.5	0	1	46.22	45.12	47.31	2.2	-6.58	-6.38	-6.77	-0.4	46.26	45.67	45.17	48.38	45.24	44.19	46.29	2.1	45.18	45.92	47.51	2.79	2.14
10	1	3	2	8	1	3	9.5	0	1	46.82	44.87	48.77	3.9	-6.81	-6.43	-7.2	-0.76	47.5	44.63	43.77	51.68	45.68	43.84	47.51	3.67	46.27	44.53	45.39	3.23	2.49
10	2	3	2	8	1	3	9.5	0	1	46.45	44.96	47.93	2.97	-6.62	-6.41	-6.84	-0.43	46.68	45.4	44.76	49.17	45.45	43.98	46.92	2.94	45.6	45.49	46.74	2.92	2.25
10	1	4	2	8	1	3	9.5	0	1	46.48	44.4	48.57	4.18	-6.61	-6.32	-6.91	-0.59	47.11	44.51	43.73	52.28	45.5	43.44	47.57	4.12	46.04	44.54	45.57	3.53	2.72
10	2	4	2	8	1	3	9.5	0	1	45.91	44.13	47.69	3.56	-6.51	-6.18	-6.84	-0.67	46.54	44.55	43.9	50.67	44.95	43.28	46.62	3.33	45.52	44.42	45.46	3.57	2.74
11	1	1	2	50	1	1		1	0	44.82	44.25	45.39	1.14	-6.37	-6.21	-6.53	-0.31	45.95	42.2	41.08	52.51	44.24	43.73	44.75	1.02	44.9	42.36	42.83	4.82	3.71
11	2	1	2	50	1	1		1	0	44.53	43.9	45.15	1.26	-6.29	-6.12	-6.47	-0.35	44.79	43.63	43.27	46.5	43.6	43.07	44.14	1.07	43.78	43.86	45.49	1.77	1.36
11	1	2	2	50	1	1		1	0	45.91	44.79	47.04	2.26	-6.66	-6.6	-6.72	-0.11	46.13	40.04	38.02	52.95	44.88	43.68	46.07	2.39	45.01	40.06	39.15	7.45	5.74
11	2	2	2	50	1	1		1	0	44.7	43.88	45.53	1.65	-6.3	-6.11	-6.49	-0.38	44.92	43.62	43.25	46.49	43.79	43.06	44.53	1.48	43.96	43.85	45.44	1.8	1.38
11	1	3	2	50	1	1		1	0	44.69	44.39	44.99	0.6	-6.54	-6.27	-6.81	-0.54	44.78	44.01	43.59	45.44	43.72	43.25	44.18	0.93	43.57	44.48	46.32	1.39	1.07
11	2	3	2	50	1	1		1	0	44.56	43.25	45.87	2.62	-6.32	-6.09	-6.55	-0.47	44.7	43.67	43.29	47.02	43.61	42.35	44.87	2.52	43.67	43.84	45.4	2.58	1.99
11	1	4	2	50	1	1		1	0	44.96	44.42	45.49	1.08	-6.57	-6.27	-6.87	-0.59	45.14	44.04	43.72	46.24	43.86	43.53	44.18	0.65	44	44.22	45.93	1.68	1.3
11	2	4	2	50	1	1		1	0	44.29	42.84	45.75	2.29	-6.28	-6.01	-6.55	-0.53	44.52	43.59	43.34	47.38	43.38	42	44.77	2.77	43.5	43.76	45.45	2.58	1.99
12	1	1	2	9	1	3	9	1	0	42.5	41.94	43.05	1.11	-6.07	-5.98	-6.17	-0.2	42.65	41.65	41.26	43.84	41.52	40.98	42.06	1.08	41.62	41.56	42.71	1.4	1.08
12	2	1	2	9	1	3	9	1	0	42.84	42.1	43.58	1.48	-6.01	-5.85	-6.17	-0.32	42.99	41.53	40.7	44.31	42	41.26	42.73	1.47	42.02	41.43	41.96	1.36	1.05
12	1	2	2	9	1	3	9	1	0	43.07	42.49	43.66	1.17	-6.1	-6.05	-6.15	-0.1	43.16	42.22	41.77	44.25	42.15	41.53	42.76	1.23	42.15	42.07	43.13	1.51	1.16
12	2	2	2	9	1	3	9	1	0	42.66	42.19	43.13	0.94	-6.27	-5.94	-6.6	-0.65	42.78	41.75	41.17	43.65	41.63	41.01	42.24	1.24	41.78	41.2	41.77	1.25	0.96
12	1	3	2	9	1	3	9	1	0
12	2	3	2	9	1	3	9	1	0
12	1	4	2	9	1	3	9	1	0
12	2	4	2	9	1	3	9	1	0
13	1	1	1	2	1	2	6.5	1	1	41.35	40.2	42.5	2.3	-5.94	-5.64	-6.24	-0.6	41.48	40.69	40.35	42.91	40.36	39.37	41.35	1.99	40.41	40.64	41.87	2.38	1.83
13	2	1	1	2	1	2	6.5	1	1	40.93	40.56	41.3	0.74	-6.99	-5.66	-8.32	-2.66	41.02	39.28	37.51	43.01	38.7	37.36	40.04	2.68	38.68	37.4	36.02	1.72	1.32
13	1	2	1	2	1	2	6.5	1	1	41.3	40.56	42.05	1.49	-5.89	-5.63	-6.16	-0.53	41.4	40.62	40.24	42.39	40.32	39.69	40.96	1.27	40.35	40.64	41.85	1.9	1.46
13	2	2	1	2	1	2	6.5	1	1	41.16	40.11	42.22	2.1	-5.97	-5.4	-6.54	-1.14	41.14	40.59	40.08	42.82	40.16	39.54	40.78	1.25	40.01	40.79	42.07	2.01	1.55
13	1	3	1	2	1	2	6.5	1	1	41.56	40.47	42.66	2.19	-5.92	-5.59	-6.25	-0.66	41.66	40.63	39.94	43.29	40.62	39.72	41.52	1.8	40.7	40.43	40.99	2.4	1.85
13	2	3	1	2	1	2	6.5	1	1	37.07	35.92	38.21	2.29	-4.47	-1.4	-7.53	-6.13	37.17	35	34.15	50.19	36.41	31.86	40.97	9.11	36.71	36.71	37.84	13.09	10.08
13	1	4	1	2	1	2	6.5	1	1	41.33	40.13	42.53	2.4	-5.77	-5.41	-6.13	-0.72	41.52	40.22	39.41	44.05	40.57	38.86	52.28	3.41	40.6	41.41	42.92	1.95	1.5
13	2	4	1	2	1	2	6.5	1	1	40.5	39.46	41.54	2.08	-6.65	-5.44	-7.86	-2.42	40.7	39.81	39.48	42.07	39.55	39.02	40.07	1.05	39.1	39.87	41.45
14	1	1	2	10	1	3	9	0	1	42.61	42.38	42.84	0.46	-6.2	-6.13	-6.27	-0.15	42.7	41.7	40.78	43.37	41.7	41.42	41.97	0.55	41.61	41.74	42.3	1.14	0.88
14	2	1	2	10	1	3	9	0	1	42.68	42.38	42.99	0.61	-5.38	-4.46	-6.3	-1.85	42.9	41.82	41.31		41.86	42	43.73	1.73	42.38	42.5	43.88	1.21	0.93
14	1	2	2	10	1	3	9	0	1	42.32	41.94	42.7	0.76	-5.93	-5.77	-6.09	-0.32	42.37	41.83	41.6	43.34	41.56	41.24	41.88	0.64	41.51	41.75	43.06	1.31	1.01
14	2	2	2	10	1	3	9	0	1	43.24	42.74	43.73	0.99	-6.05	-5.86	-6.24	-0.37	43.31	42.48	42.06	44.06	42.38	41.98	42.78	0.79	42.39	42.47	43.67
14	1	3	2	10	1	3	9	0	1	42.51	41.97	43.04	1.07	-5.89	-5.77	-6.01	-0.23	42.52	42.06	41.68	44.65	41.73	41.24	42.23	1	41.7	42.17	43.41	1.77	1.37
14	2	3	2	10	1	3	9	0	1	42.95	42.34	43.57	1.24	-6.03	-5.81	-6.24	-0.43	43.09	42.33	42.05	43.88	42.12	41.62	42.62	0.99	42.17	42.43	43.91	1.75	1.35
14	1	4	2	10	1	3	9	0	1	42.34	41.99	42.68	0.69	-6.06	-6.02	-6.11	-0.08	42.4	41.85	41.59	43.7	41.32	40.95	41.69	0.73	41.34	41.86	43.3	1.27	0.97
14	2	4	2	10	1	3	9	0	1	43.04	42.23	43.86	1.63	-6.09	-5.88	-6.29	-0.41	43.14	42.31	41.91	44.17	42.12	41.4	42.85	1.45	42.15	42.39	43.69	2.13	1.64
15	1	1	2	5	1	3	9	0	1	41.14	40.68	41.59	0.91	-5.76	-5.62	-5.9	-0.29	41.24	40.35	39.92		40.26	39.81	40.71	0.9	40.32	40.32	41.33	1.31	1.01
15	2	1	2	5	1	3	9	0	1	41.33	40.36	42.3	1.95	-5.77	-5.54	-6	-0.46	41.41	40.71	40.39	42.78	40.55	39.67	41.43	1.76	40.52	40.59	41.66	1.99	1.53
15	1	2	2	5	1	3	9	0	1	41.46	40.49	42.44	1.95	-6.09	-5.56	-6.63	-1.08	41.56	40.28	39.23	43.12	40.35	39.8	40.9	1.09	40.36	39.52	39.33	1.42	1.09
15	2	2	2	5	1	3	9	0	1	39.04	36.1	41.98	5.88	-6.13	-4.96	-7.3	-2.34	38.38	33.55	30.07	50.85	37.87	33.76	41.98	8.22	36.76	32.68	29.45	15.2	11.7
15	1	3	2	5	1	3	9	0	1	41.15	40.37	41.93	1.55	-5.75	-5.57	-5.94	-0.37	41.21	40.5	40.19	42.59	40.33	39.63	41.04	1.41	40.32	40.42	41.52	1.51	1.16
15	2	3	2	5	1	3	9	0	1	41.59	40.55	42.63	2.08	-5.82	-5.68	-5.96	-0.28	41.72	40.74	40.32	43.21	40.76	39.73	41.76	2.08	40.84	40.64	41.63	2.15	1.66
15	1	4	2	5	1	3	9	0	1	40.97	40.37	41.57	1.2	-5.78	-5.57	-5.98	-0.41	41.02	40.51	40.29	42.18	40.12	39.65	40.59	0.94	40.1	40.37	41.57	1.41	1.08
15	2	4	2	5	1	3	9	0	1	41.32	39.68	42.96	3.28	-5.86	-5.6	-6.12	-0.53	41.47	40.82	40.56	43.75	40.4	38.81	42	3.18	40.51	40.73	41.96	2.93	2.26
16	1	1	2	14	1	1		0	1	43.31	41.97	44.64	2.67	-6.15	-5.9	-6.39	-0.49	43.53	42.33	41.84	45.48	42.36	41.1	43.63	2.52	42.53	42.24	43.3	2.8	2.16
16	2	1	2	14	1	1		0	1	43.45	41.61	45.29	3.69	-6.29	-5.91	-6.68	-0.77	43.71	42.24	41.56	46.74	42.38	40.69	44.06	3.37	42.59	42.23	43.2	3.37	2.6
16	1	2	2	14	1	1		0	1	43.37	42.04	44.7	2.66	-6.26	-6.03	-6.48	-0.45	43.55	42.4	41.99	45.28	42.32	41.05	43.6	2.55	42.45	42.31	43.52	2.79	2.15
16	2	2	2	14	1	1		0	1	43.91	41.75	46.06	4.31	-6.37	-5.91	-6.83	-0.92	44.17	42.51	41.86	47.11	42.8	40.83	44.77	3.95	43.11	42.46	43.37	4.08	3.14
16	1	3	2	14	1	1		0	1	43.25	41.82	44.69	2.87	-6.27	-5.99	-6.55	-0.56	43.31	42.49	42.17	44.88	42.17	40.83	43.52	2.69	42.16	42.37	43.72	3.24	2.49
16	2	3	2	14	1	1		0	1	43.91	41.75	46.06	4.31	-6.37	-5.91	-6.83	-0.92	44.17	42.51	41.86	47.11	42.8	40.83	44.77	3.95	43.11	42.46	43.37	4.08	3.14
16	1	4	2	14	1	1		0	1
16	2	4	2	14	1	1		0	1	43.63	43.23	44.03	0.8	-6.16	-6.05	-6.26	-0.21	43.86	42.9	42.53	45.06	42.74	42.38	43.09	0.71	42.87	42.97	44.36
17	1	1	2	7	1	3	9	1	0	43.67	42.86	44.49	1.63	-6.13	-5.99	-6.27	-0.28	43.74	43.11	42.87	45.02	42.81	42.02	43.6	1.58	42.81	43.16	44.7	1.67	1.28
17	2	1	2	7	1	3	9	1	0	43.62	43.45	43.79	0.33	-6.2	-6.08	-6.32	-0.23	43.72	42.88	42.51	44.72	42.7	42.63	42.78	0.15	42.71	42.93	44.37	1.32	1.02
17	1	2	2	7	1	3	9	1	0	43.63	42.88	44.39	1.5	-6.23	-6.16	-6.3	-0.15	43.95	42.63	41.9	45.65	42.2	41.82	43.43	1.62	42.9	42.59	43.38	1.26	0.97
17	2	2	2	7	1	3	9	1	0	43.72	43.18	44.26	1.08	-6.16	-6.04	-6.28	-0.24	43.89	42.97	42.65	45.19	42.83	42.32	43.34	1.01	42.92	43	44.41	1.4	1.08
17	1	3	2	7	1	3	9	1	0	43.64	42.95	44.33	1.38	-6.17	-6.04	-6.3	-0.26	43.82	43.11	42.81	45.01	42.72	42.07	43.37	1.3	42.83	43.16	44.62	1.73	1.33
17	2	3	2	7	1	3	9	1	0	43.63	43.23	44.03	0.8	-6.16	-6.05	-6.26	-0.21	43.86	42.9	42.53	45.06	42.74	42.38	43.09	0.71	42.87	2.97	44.36	1.29	1
17	1	4	2	7	1	3	9	1	0
17	2	4	2	7	1	3	9	1	0	43.63	43.23	44.03	0.8	-6.16	-6.05	-6.26	-0.21	43.86	42.9	42.53	45.06	42.74	42.38	43.09	0.71	42.87	42.97	44.36	1.28	0.98
18	1	1	1	8	1	1		0	1	44.07	43.38	44.64	1.25	-6.2	-5.97	-6.44	-0.47	44.12	42.69	41.72	45.39	43.11	42.64	43.57	0.93	43.14	42.87	43.48	1.28	0.99
18	2	1	1	8	1	1		0	1	43.67	43.04	44.3	1.26	-6.47	-6.18	-6.76	-0.58	43.96	43.02	42.81	45.52	42.63	41.83	43.44	1.61	42.8	42.5	44.02	1.77	1.36
18	1	2	1	8	1	1		0	1	43.95	43.13	44.77	1.64	-6.13	-5.87	-6.39	-0.52	44.02	42.92	42.31	45.47	43.12	42.45	43.78	1.33	43.13	42.89	43.84	1.78	1.37
18	2	2	1	8	1	1		0	1	44	43.43	44.58	1.15	-6.21	-6.01	-6.42	-0.4	44.22	43.1	42.66	45.42	43.09	42.64	43.54	0.9	43.21	43.08	44.29	1.62	1.25
18	1	3	1	8	1	1		0	1	44.01	43.37	44.65	1.29	-6.22	-6.06	-6.39	-0.33	44.23	42.93	42.4	45.43	43.09	42.53	43.65	1.12	43.25	42.87	43.89	1.64	1.26
18	2	3	1	8	1	1		0	1	44.18	43.55	44.8	1.25	-6.37	-6.1	-6.63	-0.53	44.37	42.99	42.3	45.46	43.16	42.68	43.63	0.95	43.24	42.97	43.93	1.48	1.14
18	1	4	1	8	1	1		0	1
18	2	4	1	8	1	1		0	1
19	1	1	1	8	1	1		0	1	43.37	42.95	43.8	0.85	-6.22	-5.95	-6.48	-0.53	43.74	42.12	41.25	45.42	42.37	42.17	42.56	0.4	42.62	41.91	42.38	1.34	1.03
19	2	1	1	8	1	1		0	1	43.47	43.27	43.67	0.4	-5.77	-5.01	-6.53	-1.51	43.52	43	43.02	44.39	42.93	42.35	43.5	1.15	42.91	43.71	45.98	1.48	1.14
19	1	2	1	8	1	1		0	1	43.69	42.9	44.48	1.58	-6.17	-5.94	-6.4	-0.46	43.74	42.94	42.57	44.7	42.77	42.07	43.46	1.4	42.75	42.89	44.17	2.16	1.66
19	2	2	1	8	1	1		0	1	43.92	43.53	44.31	0.79	-6.04	-6.02	-6.06	-0.04	44.19	42.46	41.43		43.15	42.73	43.57	0.84	43.29	43.09	43.92	0.91	0.7
19	1	3	1	8	1	1		0	1	43.62	43.02	44.21	1.19	-6.36	-5.99	-6.73	-0.74	43.81	42.76	42.47	44.86	42.49	42.2	42.77	0.57	42.62	42.76	44.32	1.76	1.36
19	2	3	1	8	1	1		0	1	44.09	43.61	44.57	0.96	-6.07	-5.98	-6.17	-0.19	44.07	43.15	42.25	44.88	43.34	42.89	43.8	0.9	43.07	43.77	44.88	1.45	1.12
19	1	4	1	8	1	1		0	1	43.71	42.89	44.53	1.64	6.27	-6.06	-6.48	-0.42	43.77	42.87	42.33	44.93	42.7	41.98	43.41	1.43	42.71	42.89	44.01
19	2	4	1	8	1	1		0	1	43.72	43.28	44.16	0.89	-6.27	-6.05	-6.48	-0.43	43.78	42.98	42.44	44.29	42.74	42.4	43.07	0.67	42.7	42.9	43.97
20	1	1	2	8	1	1		0	1	44.21	42.72	45.7	2.98	-6.71	-6.55	-6.87	-0.32	44.69	42.22	40.69	47.61	42.84	41.06	44.62	3.57	43.41	41.54	40.88	1.9	1.46
20	2	1	2	8	1	1		0	1	43.91	43.06	44.75	1.69	-6.39	-6.33	-6.44	-0.11	44.04	43.39	43.19	45.52	42.8	41.89	43.7	1.81	42.78	43.2	44.79	2.21	1.7
20	1	2	2	8	1	1		0	1	44.25	43.63	44.87	1.24	-6.41	-6.26	-6.56	-0.3	44.38	43.45	43.05	45.2	43.16	42.61	43.71	1.1	43.23	43.39	44.78	1.78	1.37
20	2	2	2	8	1	1		0	1	44.07	42.97	45.16	2.19	-6.34	-5.93	-6.74	-0.8	44.2	40.97	39.79	49.54	42.5	41.65	43.35	1.7	43.07	40.78	40.79	5.61	4.32
20	1	3	2	8	1	1		0	1	43.03	42.07	43.99	1.93	-6.29	-5.84	-6.74	-0.9	42.75	44.59	44.98	52.46	42.09	41.43	42.75	1.33	41.57	44.91	47.77	4.8	4.05
20	2	3	2	8	1	1		0	1	44.84	43.7	45.98	2.28	-6.88	-6.38	-7.39	-1.02	44.76	43.81	43.19	46.45	43.32	42.58	44.05	1.47	43.54	42.98	43.54	2.85	2.2
20	1	4	2	8	1	1		0	1	44.28	43.31	45.26	1.95	-6.82	-6.33	-7.31	-0.98	44.45	42.86	41.31	46.16	42.79	72.2	43.38	1.18	42.93	42.78	42.6
20	2	4	2	8	1	1		0	1	43.95	42.87	45.04	2.17	-6.31	-6.1	-6.52	-0.42	44.13	43.14	42.75	46.02	42.93	41.91	43.94	2.03	42.99	43.02	44.28
21	1	1	2	6	1	1		0	1	42.53	41.57	43.48	1.91	-6.1	-5.84	-6.36	-0.52	42.44	39.43	37.85	47.99	41.69	40.62	42.77	2.15	41.37	39.26	38.71	4.31	3.32
21	2	1	2	6	1	1		0	1	47	43.36	50.64	7.28	-3.89	-1.64	-6.15	-4.51	45.05	43.42	42.83	75.11	47.44	43.78	51.1	7.32	47.15	46.69	44.75	17.15	13.2
21	1	2	2	6	1	1		0	1	42.94	42.02	43.86	1.84	-4.56	-3.25	-5.88	-2.62	43.45	39.75	34.9	47.71	44.83	44.06	45.6	1.54	43.9	41.28	36.84	4.74	3.65
21	2	2	2	6	1	1		0	1	47	43.36	50.64	7.28	-3.89	-1.64	-6.15	-4.51	45.05	43.42	42.83	75.11	47.44	43.78	51.1	7.32	47.15	46.69	44.75	17.15	13.2
21	1	3	2	6	1	1		0	1	37.75	37.29	38.22	0.92	-5.51	-5	-6.03	-1.03	37.22	39.97	40.56	44.2	36.33	36.33	36.34	0.01	36.19	40.34	42.93	2.13	1.75
21	2	3	2	6	1	1		0	1																				37.36	28.8
21	1	4	2	6	1	1		0	1	43.35	42.1	44.61	2.51	-6.1	-5.94	-6.26	-0.32	43.57	41.53	40.3	45.79	42.49	41.18	43.79	2.61	42.6	41.81	42.12
21	2	4	2	6	1	1		0	1
22	1	1	1	35	1	1		0	1	40.76	39.99	41.52	1.52	-5.93	-5.78	-6.08	-0.3	40.74	41.21	41.22	3.57	39.75	38.88	40.62	1.74	39.68	41.21	42.93	0.91	0.47
22	2	1	1	35	1	1		0	1	41.57	40.44	42.7	2.25	-5.92	-5.75	-6.08	-0.33	41.6	41.05	40.83	43.09	40.63	39.52	41.74	2.22	40.63	40.97	42.31	2.49	1.92
22	1	2	1	35	1	1		0	1	41.44	40.98	41.9	0.92	-5.88	-5.74	-6.02	-0.27	41.47	41.19	41.06	42.74	40.46	40.02	40.89	0.87	40.51	41.21	42.73	1.31	1
22	2	2	1	35	1	1		0	1	41.85	41.4	42.31	0.9	-5.9	-5.82	-5.98	-0.16	41.88	41.02	40.43	42.93	40.97	40.53	41.41	0.88	40.93	41.07	41.98	2.15	1.66
22	1	3	1	35	1	1		0	1	40.99	40.35	41.64	1.3	-5.68	-6.08	-0.4	41.02	41.33	43.03	40.05	39.47	40.05	39.47	40.63	1.16	40.03	41.33	43.21	1.65	1.28
22	2	3	1	35	1	1		0	1	41.77	40.54	43	2.47	-5.85	-6.17	-0.32	41.71	40.86	43.55	40.76	39.52	40.76	39.52	42	2.48	40.64	41.22	42.36	3.38	2.6
22	1	4	1	35	1	1		0	1	41.77	40.63	42.9	2.26	-5.96	5.81	-6.11	-0.3	41.76	41.09	40.69	42.99	40.81	39.68	41.94	2.25	40.71	41.1	42.35
22	2	4	1	35	1	1		0	1	41.77	40.63	42.9	2.26	-5.96	-5.81	-6.11	-0.3	41.76	41.09	40.69	42.99	40.81	39.68	41.94	2.25	40.71	41.1	42.35	3.09	0.77
23	1	1	1	5	1	3	9.5	0	1	42.58	41.72	43.43	1.7	-6.04	-5.93	-6.16	-0.23	42.68	42.21	42.02	44.06	41.64	40.79	42.49	1.7	41.72	42.21	43.72	2.11	1.63
23	2	1	1	5	1	3	9.5	0	1	43.55	42.74	44.35	1.61	-6.17	-6.03	-6.31	-0.28	43.71	42.89	42.61	45.05	42.62	41.84	43.39	1.55	42.74	42.93	44.42	1.9	1.46
23	1	2	1	5	1	3	9.5	0	1	43	42.11	43.9	1.79	-5.97	-5.85	-6.08	-0.22	43.15	42.38	42.03	44.31	42.22	41.31	43.12	1.8	42.3	42.54	43.93	2.11	1.63
23	2	2	1	5	1	3	9.5	0	1	43.62	42.39	44.86	2.46	-6.41	-6.04	-6.77	-0.72	43.76	42.9	42.34	45.65	42.53	41.04	44.02	2.99	42.59	42.99	44.28	2.14	1.65
23	1	3	1	5	1	3	9.5	0	1	42.9	41.89	43.9	2.01	-5.8	-6.4	-0.61	42.96	42.47	44.32	41.94	41.12	41.94	41.12	42.76	1.65	42.02	42.65	44.38	1.83	1.41
23	2	3	1	5	1	3	9.5	0	1	43.64	42.43	44.86	2.43	-5.97	-6.35	-0.38	43.7	43.24	45.1	42.72	41.52	42.72	41.52	43.92	2.4	42.73	43.43	45.26	2.67	2.06
23	1	4	1	5	1	3	9.5	0	1
23	2	4	1	5	1	3	9.5	0	1	43.64	42.43	44.86	2.43	-6.16	-5.97	-6.35	-0.38	43.7	43.32	43.24	45.1	42.72	41.52	43.92	2.4	42.73	43.43	45.26	2.67	2.06
24	1	1	2	4	1	1		0	1	44.65	43.54	45.77	2.23	-6.36	-6.2	-6.52	-0.32	44.79	43.69	43.2	46.36	43.67	42.57	44.77	2.2	43.73	43.68	44.9	2.31	1.78
24	2	1	2	4	1	1		0	1	44.69	43.21	46.18	2.96	-6.37	-6.11	-6.62	-0.51	44.93	43.34	42.56	47.51	43.71	42.29	45.13	2.83	43.93	43.22	43.96	2.74	2.11
24	1	2	2	4	1	1		0	1	44.7	43.89	45.51	1.62	-6.39	-6.25	-6.54	-0.29	44.88	43.6	43	46.14	43.69	42.92	44.46	1.54	43.78	43.65	44.8	1.9	1.46
24	2	2	2	4	1	1		0	1	44.68	43.6	45.77	2.15	-6.36	-6.2	-6.51	-0.31	44.79	43.58	43.13	46.76	43.69	42.62	44.77	2.15	43.68	43.6	44.96	2.21	1.7
24	1	3	2	4	1	1		0	1	44.76	43.85	45.67	1.82	-6.35	-6.24	-6.47	-0.23	44.87	43.67	43.23	46.33	43.81	42.89	44.73	1.84	43.84	43.68	45	2.05	1.58
24	2	3	2	4	1	1		0	1	44.73	43.28	46.19	2.9	-6.46	-6.23	-6.68	-0.44	44.86	43.57	42.87	46.97	43.87	42.35	45.4	3.06	43.78	43.79	44.99	2.78	2.14
24	1	4	2	4	1	1		0	1	44.86	44.19	45.54	1.36	-6.53	-6.15	-6.91	-0.76	44.92	43.49	42.47	46.34	43.73	43.29	44.17	0.88	43.81	43.34	43.75	1.58	1.22
24	2	4	2	4	1	1		0	1	44.83	43.57	46.09	2.52	-6.41	-5.94	-6.88	-0.95	45	43.57	42.87	47.25	43.82	42.89	44.75	1.87	43.78	43.62	44.75	2.73	2.1
25	1	1	2	6	1	3	9	0	1	43.58	42.66	44.51	1.85	-6.3	-6.2	-6.41	-0.21	43.64	42.87	42.56	45.44	42.52	41.58	43.46	1.88	42.48	42.81	44.21	1.64	2.13
25	2	1	2	6	1	3	9	0	1	43.08	41.63	44.54	2.9	-6.21	-6.14	-6.14	-0.13	43.19	42.51	42.32	45.43	41.99	40.39	43.59	3.19	42.1	42.4	43.9	2	2.6
25	1	2	2	6	1	3	9	0	1	43.33	42.62	44.05	1.43	-5.49	-5.01	-5.97	-0.96	43.8	41.96	40.54	46.12	43.15	42.8	43.5	0.7	43.4	41.87	41.43	1.21	1.57
25	2	2	2	6	1	3	9	0	1	43.2	42.4	44	1.61	-6.16	-5.98	-6.34	-0.35	43.31	42.6	42.29	44.81	42.23	41.51	42.96	1.46	42.27	42.54	43.87	1.58	2.05
25	1	3	2	6	1	3	9	0	1	43.65	42.83	44.47	1.64	-6.39	-6.25	-6.53	-0.28	43.85	42.75	42.14	45.8	42.52	41.71	43.33	1.61	42.6	42.81	43.98	1.63	1.25
25	2	3	2	6	1	3	9	0	1	76.17	42.27	44.07	1.8	-6.12	-6	-6.24	-0.24	43.4	42.05	43.36	45.46	42.23	41.33	43.13	1.79	42.39	42.01	42.75	1.92	1.48
25	1	4	2	6	1	3	9	0	1
25	2	4	2	6	1	3	9	0	1
26	1	1	2	3	1	1		0	1	44.84	44.41	45.27	0.86	-7.01	-6.1	-7.92	-7.92	45.16	43.85	43.07	46.1	46.1	42.84	44.21	1.37	43.42	43.37	44.13	1.09	1.42
26	2	1	2	3	1	1		0	1	44.9	44.6	45.19	0.59	-6.53	-6.41	-6.65	-0.25	44.97	43.88	43.34	45.78	43.79	43.56	44.03	0.47	43.77	43.8	44.94	0.94	1.22
26	1	2	2	3	1	1		0	1
26	2	2	2	3	1	1		0	1
26	1	3	2	3	1	1		0	1
26	2	3	2	3	1	1		0	1
26	1	4	2	3	1	1		0	1	44.72	43.49	45.96	2.47	-6.4	-4.77	-8.04	-6.27	45.27	43.98	44.38	47.78	43.18	41.7	44.66	2.96	44.05	43.04	45.21	2.67	2.05
26	2	4	2	3	1	1		0	1	45.21	44.23	46.19	1.96	-6.66	-6.39	-6.93	-0.55	45.34	44.21	43.69	46.88	43.99	43.16	44.81	1.65	44.06	44.13	45.32
27	1	1	1	6	1	1		1	0	41.5	41.04	41.95	0.91	-5.92	-5.65	-6.19	-6.19	41.54	41.04	40.83	42.66	40.54	40.31	40.77	0.46	40.53	40.77	42.01	1.05	1.36
27	2	1	1	6	1	1		1	0	41.77	41.28	42.27	0.99	-6.39	-6.01	-6.76	-0.74	42.05	40.76	40.24	43.41	40.5	40.06	40.93	0.87	40.51	40.66	41.78	1.03	1.34
27	1	2	1	6	1	1		1	0	42.3	41.78	42.82	1.04	-6.16	-6.02	-6.31	-0.29	42.52	41.21	40.56	43.84	41.19	40.76	41.63	0.87	41.37	41.03	41.78	1	0.98
27	2	2	1	6	1	1		1	0	41.66	41.31	42.01	0.7	-6.12	-6.04	-6.2	-0.16	41.75	40.91	40.53	42.46	40.7	40.35	41.06	0.71	40.64	40.72	41.82	1.2	0.92
27	1	3	1	6	1	1		1	0	41.8	41.29	42.31	1.02	-6.1	-5.97	-6.23	-0.26	41.95	41.22	40.81	43.22	40.7	40.24	41.17	0.93	40.79	40.95	41.95	1.21	0.93
27	2	3	1	6	1	1		1	0	41.9	41.49	42.32	0.83	-6.84	-4.39	-9.29	-4.9	42.07	40.31	38.27	43.23	39.65	37.11	42.2	5.09	40.12	38.34	36.11	1.16	0.89
27	1	4	1	6	1	1		1	0	41.92	41.46	42.37	0.91	-6.19	-5.85	-6.53	-0.68	42.11	41.23	40.75	42.94	41.07	40.64	41.51	0.87	40.94	40.99	41.95	1.2	0.93
27	2	4	1	6	1	1		1	0	41.65	40.58	42.71	2.12	-6.08	-5.87	-6.3	-0.43	41.74	40.91	40.63	43.23	40.58	39.57	41.59	2.02	40.6	40.7	41.88	2.06	1.59
28	1	1	1	21	1	1		0	1	39.76	39.69	39.82	0.13	-6	-5.85	-6.15	-0.3	39.8	39.21	38.99	40.28	38.48	38.39	38.57	0.17	38.47	38.93	40.16	0.94	0.72	0.35	0.09	0.03	-0.34	0.01	0.15	-0.01	-0.04	0.09	-0.1	0.07
28	2	1	1	21	1	1		0	1	40.16	40.02	40.3	0.28	-6.03	-5.93	-6.13	-0.2	40.21	39.8	39.64	40.78	38.92	38.8	39.04	0.24	38.89	39.53	40.85	1	0.77	0.18	-0.05	0.01	0.17	0	0.22	0.01	0.1	0.15	-0.12	0
28	1	2	1	21	1	1		0	1
28	2	2	1	21	1	1		0	1
28	1	3	1	21	1	1		0	1	39.85	39.64	40.06	0.42	-5.98	-5.87	-6.09	-0.21	39.99	39.15	38.86	40.73	38.64	38.49	38.79	0.3	38.7	38.84	39.92	0.97	0.74	0.44	0.11	-0.3	-0.27	-0.13	0.1	0.01	0.03	0.05	0	-0.09
28	2	3	1	21	1	1		0	1	40.07	39.8	40.34	0.54	-5.98	-5.91	-6.05	-0.13	40.08	39.94	39.86	41.36	38.86	38.49	39.23	0.75	38.8	39.7	41.15	1.95	1.5	1.65	0.67	-0.06	-0.05	1.5	0.36	0.02	0.23	0.22	-0.13	0.1
28	1	4	1	21	1	1		0	1
28	2	4	1	21	1	1		0	1
29	1	1	2	10	1	2	9	1	1	40.16	40.02	40.3	0.28	-6.03	-5.93	-6.13	-0.2	40.21	39.8	39.64	40.78	38.92	38.8	39.04	0.24	38.89	39.53	40.85	1	0.77	0.62	0.55	-0.05	0.01	-0.28	0.06	0.03	0.01	0.05	0.01	0
29	2	1	2	10	1	2	9	1	1	45.42	44.9	45.94	1.04	-6.67	-6.45	-6.89	-0.44	45.58	44.35	43.81	46.75	44.23	43.87	44.59	0.72	44.26	44.52	45.99	1.61	1.24	0.32	0.2	0.24	0.01	-0.04	0.24	0.02	-0.04	0.03	0.01	-0.23
29	1	2	2	10	1	2	9	1	1	45.92	44.68	47.15	2.48	-6.5	-6.25	-6.75	-0.5	46.07	44.57	43.97	48.15	44.97	43.82	46.12	2.3	45.03	44.75	46.05	2.49	1.92
29	2	2	2	10	1	2	9	1	1	45.36	44.53	46.2	1.67	-6.46	-6.27	-6.65	-0.38	45.28	44.42	43.76	46.91	44.39	43.62	45.17	1.55	44.13	44.56	45.79	2.35	1.81
29	1	3	2	10	1	2	9	1	1	45.65	45.03	46.26	1.23	-6.63	-6.38	-6.88	-0.5	45.84	44.55	44.12	46.74	44.53	44.09	44.97	0.88	44.64	44.72	46.36	1.97	1.51	0.26	0.23	0.11	-0.05	-0.05	0.17	-0.01	0	0.05	-0.12	-0.1
29	2	3	2	10	1	2	9	1	1	40.31	39.04	41.59	2.55	-5.98	-5.71	-6.25	-0.54	39.99	41.74	42.11	43.34	39.14	37.96	40.32	2.36	38.76	41.53	43.6	2127	1.72	0.42	0.23	-0.08	-0.23	-0.25	0.8	-0.03	-0.2	0.72	0.21	0.17
29	1	4	2	10	1	2	9	1	1
29	2	4	2	10	1	2	9	1	1
30	1	1	1	6	1	1		0	1	43.66	42.51	44.81	2.3	-6	-5.81	-6.2	-0.38	43.77	42.88	42.51	45.22	42.93	41.81	44.04	2.22	42.99	43.06	44.44	2.62	2.02	0.53	-0.31	-0.3	-0.28	0.14	0.17	-0.09	-0.11	0.09	-0.03	0.01
30	2	1	1	6	1	1		0	1	43.67	42.33	45	2.67	-6.06	-5.78	-6.33	-0.55	43.77	42.92	42.62	45.82	42.88	41.63	44.12	2.49	42.95	43.22	44.91	2.86	2.2	0.51	-0.18	-0.43	0.22	-0.03	0.14	-0.03	0.02	0.11	0.02	-0.07
30	1	2	1	6	1	1		0	1
30	2	2	1	6	1	1		0	1
30	1	3	1	6	1	1		0	1	43.91	42.77	45.04	2.28	-6.03	-5.85	-6.21	-0.36	44.09	42.81	42.36	45.69	43.17	42.07	44.29	2.22	43.3	43.08	44.46	2.53	1.94
30	2	3	1	6	1	1		0	1	43.82	42.03	45.61	3.58	-6.09	-5.87	-6.31	-0.43	44.11	42.54	41.98	46.96	43.03	41.22	44.84	3.62	43.18	42.67	43.84	3.17	2.44	0.82	0.4	-0.48	0.34	-0.4	0.45	-0.01	-0.22	-0.06	0.27	-0.29
30	1	4	1	6	1	1		0	1	43.59	42.35	44.83	2.48	-6.01	-5.81	-6.21	-0.41	43.71	42.84	42.48	45.36	42.84	41.64	44.04	2.4	42.88	43.02	44.46	2.63	2.03	0.48	-0.12	-0.07	-0.43	0.17	0.14	0	-0.07	0.1	0.06	-0.04
30	2	4	1	6	1	1		0	1	44.24	42.31	46.17	3.86	-6.63	-5.56	-7.7	-2.14	44.58	41.89	39.11	47.78	42.92	41.83	44.01	2.18	43.46	41.86	39.99	2.78	2.14	0.56	-0.01	-0.52	0.16	0.14	0.87	0.07	0.12	-0.4	0.6	-0.47
31	1	1	1	22	1	1		0	1	41.32	40.27	42.37	2.1	-6.11	-5.87	-6.36	-0.49	41.35	40.54	40.21	42.99	40.13	39.18	41.09	1.91	40.11	40.3	41.39	2.91	2.24	1.31	-0.52	-0.22	-1.18	-0.09	0.21	0.12	0.02	0.12	0.04	0.11
31	2	1	1	22	1	1		0	1	42.84	41.91	43.78	1.87	-6.3	-6.01	-6.59	-0.58	43.05	41.84	41.46	45	41.68	40.92	42.44	1.52	41.79	41.73	42.99	2	1.54	0.54	0.02	-0.54	0.03	-0.03	0.18	0.02	-0.12	0.05	0.08	-0.1
31	1	2	1	22	1	1		0	1	42.08	43.68	42.49	0.81	-6.27	-6.05	-6.49	-0.45	42.24	41.1	40.69	43.22	40.88	40.62	41.14	0.52	40.95	40.83	41.91	1.66	1.28
31	2	2	1	22	1	1		0	1	43.45	42.55	44.35	1.8	-6.41	-6.11	-6.72	-0.61	43.69	41.89	41.28	45.61	42.23	41.52	42.94	1.42	42.38	41.83	42.87	2.07	1.59
31	1	3	1	22	1	1		0	1	42.35	41.86	42.84	0.99	-5.99	-6.39	-0.4	42.56	40.75	44.35	41.26	40.9	41.26	40.9	41.62	0.72	41.38	40.95	41.99	1.66	1.28	0.79	-0.41	-0.66	-0.12	-0.04	0.29	0.08	0.04	0.18	0.11	-0.16
31	2	3	1	22	1	1		0	1	43.04	42.11	43.97	1.86	-6.03	-6.58	-0.56	43.35	41.31	45.26	41.89	41.13	41.89	41.13	42.65	1.52	42.11	41.71	42.85	2.07	1.59	0.56	0.12	-0.36	-0.14	0.38	0.32	0	-0.13	-0.05	0.12	-0.26
31	1	4	1	22	1	1		0	1
31	2	4	1	22	1	1		0	1
32	1	1	2	13	1	1		1	0	43.19	42.04	44.33	2.29	-6.14	-5.71	-6.57	-0.86	43.18	42.12	41.14	44.88	42.25	41.27	43.22	1.95	42.14	42.21	42.84	2.03	1.56	0.6	0.34	-0.08	0.06	0.48	0.33	-0.22	-0.05	0.02	0.2	0.14
32	2	1	2	13	1	1		1	0	42.86	41.89	43.83	1.94	-6.09	-5.88	-6.29	-0.42	42.85	42.25	41.96	44.24	41.92	41.03	42.82	1.79	41.82	42.39	43.94	2.47	1.9	0.59	-0.53	0.1	0.23	0.05	0.21	0	-0.01	0.14	-0.06	0.15
32	1	2	2	13	1	1		1	0	42.25	41.33	43.17	1.84	-6.25	-6.15	-6.35	-0.2	42.27	41.29	40	44.44	41.06	39.91	42.22	2.31	40.97	41.2	41.13	2.13	1.64
32	2	2	2	13	1	1		1	0	42.86	41.69	44.03	2.34	-6.11	-5.92	-6.3	-0.38	42.75	42.34	42.09	44.45	41.9	40.77	43.03	2.26	41.7	42.47	44.06	2.59	1.99
32	1	3	2	13	1	1		1	0	42.9	41.74	44.07	2.33	-5.98	-6.66	-0.67	43.07	41.58	44.94	41.91	40.88	41.91	40.88	42.93	2.04	42.15	41.3	41.71	2.14	1.63	0.75	0.3	-0.39	0.05	0.56	0.19	0.04	-0.05	0.09	0.15	-0.05
32	2	3	2	13	1	1		1	0	42.66	41.7	43.63	1.94	-5.59	-6.69	-1.1	42.73	41.36	44.09	41.88	40.68	41.88	40.68	43.08	2.41	41.8	41.31	41.47	2.23	1.71	0.62	-0.47	0.08	0.36	0.14	0.14	-0.09	0.03	0.1	0.01	0
32	1	4	2	13	1	1		1	0
32	2	4	2	13	1	1		1	0
33	1	1	2	9	1	2	5.5	1	1	42.1	41.73	42.47	0.74	-5.9	-5.73	-6.06	-0.33	42.21	41.6	41.34	43.01	41.29	41.03	41.55	0.52	41.32	41.59	42.94	1.17	0.9	0.28	-0.18	0.09	-0.18	-0.05	0.24	0.01	-0.03	0.14	0.11	-0.16
33	2	1	2	9	1	2	5.5	1	1	42.74	42.37	43.12	0.75	-5.94	-5.79	-6.08	-0.28	42.91	41.52	40.66	43.85	41.97	41.68	42.26	0.58	42.07	41.93	42.79	1.07	0.83	0.7	-0.64	-0.1	0	0.27	0.19	-0.01	-0.02	-0.06	0.17	-0.06
33	1	2	2	9	1	2	5.5	1	1	42.07	41.87	42.26	0.4	-5.88	-5.79	-5.98	-0.19	42.16	41.66	41.44	42.65	41.24	41.11	41.37	0.26	41.28	41.71	43.15	1.09	0.84
33	2	2	2	9	1	2	5.5	1	1	42.35	42.21	42.48	0.27	-5.87	-5.82	-5.92	-0.1	42.47	41.43	43.17	41.57	41.57	41.46	41.67	0.21	41.65	41.83	43.16	1.1	0.85
33	1	3	2	9	1	2	5.5	1	1
33	2	3	2	9	1	2	5.5	1	1
33	1	4	2	9	1	2	5.5	1	1	42.07	41.78	42.36	0.58	-5.84	-5.75	-5.93	-0.18	42.19	41.59	41.26	42.7	42.28	41.04	41.52	0.48	41.38	41.69	42.97	1.12	0.86	0.36	-0.29	-0.1	-0.1	0.15	0.23	0	0.04	0.14	0.04	-0.17
33	2	4	2	9	1	2	5.5	1	1	42.24	41.86	42.62	0.76	-5.78	-5.68	-5.88	-0.2	42.32	41.68	41.43	43.12	41.54	41.2	41.86	0.68	41.57	41.83	43.25	1.24	0.95	0.38	-0.17	-0.11	0.28	0.15	0.2	-0.02	0.09	0.14	0.04	-0.11
34	1	1	1	11	1	3	9	1	0	44.56	43.31	45.81	2.5	-6.31	-6.09	-6.52	-0.42	44.67	44.24	44	46.03	43.63	42.43	44.84	2.41	43.69	44.39	46.15	2.95	2.27	0.37	-0.19	-0.06	-0.1	-0.29	0.35	-0.01	-0.04	0.25	-0.1	-0.23
34	2	1	1	11	1	3	9	1	0	45	43.97	46.02	2.05	-6.5	-6.3	-6.7	-0.4	45.04	44.71	44.51	46.12	43.92	42.97	44.88	1.91	43.92	44.85	46.7	2.53	1.95	0.42	-0.29	-0.05	0.27	-0.11	0.3	0.01	0.11	0.28	0.01	-0.05
34	1	2	1	11	1	3	9	1	0
34	2	2	1	11	1	3	9	1	0
34	1	3	1	11	1	3	9	1	0	44.88	43.08	46.68	3.6	-9.18	-5.72	-12.63	-6.92	45.07	44.03	43.68	47.52	40.62	38.72	42.54	3.82	40.69	43.3	46.5	3.47	2.67
34	2	3	1	11	1	3	9	1	0	45.65	44	47.3	3.3	-6.57	-6.19	-6.96	-0.78	45.81	44.29	42.94	48.49	44.6	43.14	46.07	2.92	44.77	44.52	44.79	2.46	1.89
34	1	4	1	11	1	3	9	1	0	44.53	42.92	46.15	3.23	-6.31	-6.02	-6.6	-0.57	44.62	44.12	43.92	46.37	43.59	42.05	45.14	3.08	43.63	44.23	45.97	3.42	2.63	0.48	-0.29	-0.12	-0.35	0.09	0.25	-0.05	-0.08	0.21	0.07	-0.05
34	2	4	1	11	1	3	9	1	0	45.01	43.91	46.11	220	-6.38	-6.12	-6.64	-0.52	45.26	44.36	44.01	46.93	44.06	43.08	45.04	1.96	44.24	44.52	46.19	2.37	1.82	0.77	-0.7	0.12	0.29	-0.07	0.46	0	0.06	0.13	0.21	-0.38
35	1	1	1	8	1	1		0	1	43.03	42.43	43.64	1.22	-6.3	-6.13	-6.48	-0.34	43.11	42.57	42.36	43.79	41.89	41.37	42.4	1.03	41.9	42.56	44.14	1.77	1.36	0.37	0.09	0.19	-0.28	-0.13	0.2	0.01	0.02	0.17	-0.08	-0.05
35	2	1	1	8	1	1		0	1	42.45	41.78	43.11	1.33	-6.11	-5.93	-6.29	-0.36	42.6	41.93	41.7	43.84	41.42	40.85	42	1.15	41.52	41.76	43.1	1.75	1.35	0.49	-0.25	-0.1	0.37	-0.17	0.27	0.03	0.04	0.14	0.02	-0.22
35	1	2	1	8	1	1		0	1
35	2	2	1	8	1	1		0	1
35	1	3	1	8	1	1		0	1
35	2	3	1	8	1	1		0	1
35	1	4	1	8	1	1		0	1	43	42.22	43.78	1.56	-6.18	-6.04	-6.32	-0.29	43.01	42.48	41.95	44.13	42.03	41.26	42.79	1.53	41.9	42.55	43.73	1.87	1.44	0.49	0.24	0.02	-0.4	0.14	0.18	0.01	0.05	0.16	-0.07	0.02
35	2	4	1	8	1	1		0	1	42.6	41.75	43.45	1.7	-6.2	-6.06	-6.34	-0.28	42.56	41.99	41.5	44.55	41.51	40.68	42.34	1.66	41.38	41.99	43.16	2.22	1.71	0.56	0.39	-0.35	0.15	0.11	0.27	0	0.01	0.14	-0.15	0.18
36	1	1	2	7	1	1		1	0	40.98	39.96	42.01	2.05	-5.92	-5.86	-5.99	-0.13	41.28	40.74	40.58	44.06	40.07	38.9	41.25	2.35	40.25	40.88	42.5	2.07	1.59	1.18	1.02	-0.29	-0.41	0.3	0.56	0.05	0.04	0.25	0.14	-0.48
36	2	1	2	7	1	1		1	0	40.15	37.3	43	5.71	-5.59	-5.29	-5.89	-0.6	39.57	41.13	41.59	47.51	39.38	36.48	42.29	5.81	38.63	41.77	44.53	3.46	2.66	1.64	1.26	-0.8	-0.29	0.62	2.16	0.13	0.65	0.64	-1.85	0.62
36	1	2	2	7	1	1		1	0	41.98	40.59	43.36	2.78	-5.93	-5.79	-6.07	-0.28	42.1	40.6	40.04	44.38	41.08	39.65	42.51	2.86	41.19	40.53	41.38	2.49	1.92
36	2	2	2	7	1	1		1	0	42.51	36.86	48.16	11.29	-5.45	-4.09	-6.81	-2.72	43.46	40.2	39.16	65.5	42.82	36.65	49.02	12.38	43.09	41.17	42.03	11.43	8.8
36	1	3	2	7	1	1		1	0	42.95	42.17	43.73	1.56	-6.07	-6.35	-0.28	42.95	42.54	44.1	41.9	41.15	41.9	41.15	42.65	1.49	41.85	42.65	44.21	1.99	1.53	0.57	0.35	0.04	-0.38	-0.23	0.26	0.01	0.04	0.25	-0.06	0
36	2	3	2	7	1	1		1	0	42.59	41.9	43.28	1.39	-5.92	-6.3	-0.38	42.66	41.85	43.84	41.59	41	41.59	41	42.18	1.18	41.61	41.92	43.17	1.83	1.41	0.49	-0.08	-0.15	0.45	0.11	0.18	-0.05	0.03	0.16	-0.03	0.01
36	1	4	2	7	1	1		1	0
36	2	4	2	7	1	1		1	0
37	1	1	2	5	1	1		1	0	42.36	41.64	43.09	1.45	-6.09	-5.57	-6.61	-1.04	42.52	41.63	41.22	44.09	41.49	41.09	41.89	0.8	41.55	41.74	43.03	1.43	1.1	0.21	0.01	0	-0.21	-0.05	0.65	0.06	0.23	0.07	0.2	-0.57
37	2	1	2	5	1	1		1	0	42.22	41.9	42.54	0.64	-5.94	-5.63	-6.24	-0.61	42.22	42.59	43.02	44.74	41.42	41.12	41.72	0.6	41.27	42.5	44.85	1.95	1.5
37	1	2	2	5	1	1		1	0	42.16	41.18	43.14	1.95	-6.04	-5.76	-6.32	-0.56	42.32	41.16	40.58	44.41	41.16	40.35	41.96	1.62	41.23	41.19	42.16	1.9	1.47
37	2	2	2	5	1	1		1	0	42.23	31.82	52.64	20.82	-5.97	-5.01	-6.93	-1.92	40.05	40.63	40.65	58.47	41.11	30.34	51.96	21.62	38.86	40.57	41.75	22.97	17.69
37	1	3	2	5	1	1		1	0	42.38	41.36	43.4	2.04	-3.75	-6.05	-2.3	42.4	41.95	44.08	42.29	41.88	42.29	41.88	42.69	0.81	42.45	42.85	44.35	2.82	2.17	0.8	0.48	-0.28	0.02	-0.58	0.49	0.02	0.1	0.23	-0.17	-0.38
37	2	3	2	5	1	1		1	0	42.09	41.23	42.94	1.71	-5.43	-6.01	-0.58	42.24	42.92	44.02	41.51	40.25	41.51	40.25	42.76	2.51	41.45	42.65	45.39	2.47	1.9	0.84	-0.46	0.63	-0.23	0.23	0.56	0.02	0.09	0.38	0.1	-0.4
37	1	4	2	5	1	1		1	0	42.34	41.97	42.7	0.73	-6.04	-5.91	-6.16	-0.25	42.35	41.88	41.71	43.47	41.35	41.04	41.67	0.63	41.37	41.85	43.33	1.56	1.2	0.81	-0.16	-0.06	-0.28	-0.74	0.46	-0.02	0.15	0.17	-0.05	0.39
37	2	4	2	5	1	1		1	0																				1.89	1.46	0.54	0.02	-0.2	0.04	-0.5	0.58	-0.01	-0.2	0.07	0.4	0.35
38	1	1	1	6	1	3	9	1	0	40.14	39.58	40.7	1.12	-5.56	-5.35	-5.77	-0.42	40.26	39.51	39.25	41.77	39.38	38.97	39.8	0.83	39.48	39.55	40.76	1.71	1.32	0.7	0.36	-0.55	-0.09	-0.22	0.15	-0.02	-0.11	0.06	-0.05	-0.06
38	2	1	1	6	1	3	9	1	0	40.01	36.65	43.36	6.7	-5.46	-4.81	-6.11	-1.3	39.02	37.52	36.64	46.23	39.51	36.32	42.7	6.38	38.13	37.43	37.61	7.35	5.66	4.12	2.64	0.75	-1.69	2.57	4.63	0.44	2.13	-0.15	-2.18	3.45
38	1	2	1	6	1	3	9	1	0	40.79	39.42	40.97	1.54	-5.89	-5.41	-6.36	-0.95	40.36	39.22	38.83	42.02	39.28	38.9	39.65	0.75	39.42	38.79	39.55	1.45	1.12
38	2	2	1	6	1	3	9	1	0	40.09	39.8	40.38	0.58	-5.61	-5.42	-5.79	-0.37	40.16	39.63	39.43	40.99	39.25	39.05	39.44	0.39	39.29	39.59	40.83	1.25	0.96
38	1	3	1	6	1	3	9	1	0
38	2	3	1	6	1	3	9	1	0
38	1	4	1	6	1	3	9	1	0	39.9	38.97	40.82	1.85	-5.54	-5.3	-5.78	-0.48	40.05	39.21	38.71	41.34	39.12	38.32	39.93	1.6	39.25	39.01	39.64	1.8	1.38	0.4	0.37	-0.05	-0.11	-0.1	0.27	-0.03	-0.05	0.03	0.13	-0.23
38	2	4	1	6	1	3	9	1	0	40.01	39.6	40.42	0.82	-5.61	-5.5	-5.72	-0.21	40.01	39.8	39.56	41.4	39.17	38.82	39.52	0.7	39.12	39.65	40.75	1.37	1.05	0.41	-0.02	-0.33	0.02	-0.24	0.32	0.09	0.14	0.19	-0.13	-0.14
39	1	1	1	9	1	3	9	0	1
39	2	1	1	9	1	3	9	0	1	43.06	42.83	43.28	0.45	-6.46	-6.36	-6.57	-0.22	43.08	42.71	42.53	44.75	41.75	41.6	41.9	0.3	41.72	42.4	43.83	1.42	1.09
39	1	2	1	9	1	3	9	0	1	42.7	41.87	43.54	1.67	-6.47	-6.27	-6.67	-0.4	42.94	42.43	42.24	44.26	41.33	40.59	42.06	1.47	41.54	42.08	43.44	1.74	1.34
39	2	2	1	9	1	3	9	0	1	42.89	42.29	43.48	1.19	-6.42	-6.23	-6.6	-0.37	43.11	42.49	42.27	44.65	41.61	41.13	42.08	0.96	41.77	42.18	43.52	1.66	1.27
39	1	3	1	9	1	3	9	0	1	43.13	42.47	43.78	1.31	-6.47	-6.3	-6.65	-0.35	43.25	42.6	42.37	44.54	41.8	41.25	42.36	1.12	41.9	42.28	43.62	1.66	1.28
39	2	3	1	9	1	3	9	0	1	42.94	42.65	43.23	0.58	-6.42	-6.31	-6.53	-0.22	43.02	42.42	42.2	43.6	41.68	41.46	41.9	0.44	41.69	42.08	43.36	1.46	1.12
39	1	4	1	9	1	3	9	0	1	42.83	42	43.67	1.67	-6.48	-6.29	-6.67	-0.38	42.94	42.57	42.41	44.37	41.46	40.71	42.22	1.5	41.54	42.2	43.59	1.96	1.51
39	2	4	1	9	1	3	9	0	1	42.87	42.09	43.65	1.57	-6.41	-6.25	-6.58	-0.33	42.95	42.45	42.25	44.16	41.58	40.86	42.3	1.44	41.6	42.09	43.41	1.99	1.53
40	1	1	2	10	1	1		0	1	44.83	44.5	45.15	0.65	-6.42	-6.28	-6.56	-0.28	45	43.61	43.06	46.1	43.82	43.59	44.05	0.46	43.87	43.82	45.18	0.92	1.2
40	2	1	2	10	1	1		0	1	45.61	44.56	46.67	2.11	-7.74	-5.03		-5.42	44.87	42.11	47.62	5.51	43.6	41.5	45.71	4.21	43.34	42.09	35.23	7.03	5.41
40	1	2	2	10	1	1		0	1	45.46	45.11	45.81	0.7	-6.46	-3.88	-9.05	-5.18	45.51	41.63	36.59	46.78	44.4	41.96	46.84	4.88	43.6	40.61	35.44	3.94	3.03
40	2	2	2	10	1	1		0	1	45.31	44.5	46.11	1.61	-7.85	-7.29	-8.4	-1.11	45.77	42.75	40.37	48.43	43.91	43.53	44.29	0.75	43.47	41.21	39.37	1.59	1.23
40	1	3	2	10	1	1		0	1	44.45	44.03	44.87	0.84	-6.68	-6.65	-6.81	-0.26	44.75	43.47	42.95	46.34	43.48	42.89	44.08	1.19	43.49	43.46	44.68	1.36	1.04
40	2	3	2	10	1	1		0	1	44.81	44.19	45.42	1.23	-6.38	-6.23	-6.54	-0.31	44.91	44.2	43.79	46.01	43.83	43.28	44.37	1.09	43.82	44.32	45.81	1.77	1.36
40	1	4	2	10	1	1		0	1	44.83	44.17	45.5	1.33	-6.45	-6.3	-6.6	-0.3	44.99	43.66	43.01	46.42	43.79	43.19	44.39	1.2	43.8	44.14	45.58	1.29	1
40	2	4	2	10	1	1		0	1	44.8	44.47	45.13	0.66	-6.71	-6.2	-7.22	-1.02	44.9	43.57	42.29	46.02	43.46	42.53	44.38	1.84	43.22	43.64	44.1	1.26	0.97
41	1	1	2	9	1	1		0	1	43.1	41.51	44.7	3.19	-6.27	-6.2	-6.34	-0.14	43.16	42.21	41.12	44.89	42.13	40.37	43.89	3.52	41.96	42.58	43.22	3.06	2.35	0.43	-0.1	-0.02	-0.21	-0.36	0.17	0.01	-0.08	0.03	0.01	-0.14
41	2	1	2	9	1	1		0	1	42.56	41.52	43.59	2.06	-6.33	-6.11	-6.55	-0.44	42.77	41.43	40.46	44.53	41.32	40.39	42.26	1.88	41.44	41.21	41.53	1.67	1.29	0.51	-0.21	0.21	0.36	0.21	0.38	0	0.05	-0.06	0.25	-0.28
41	1	2	2	9	1	1		0	1	43.17	41.7	44.64	2.94	-6.28	-6.11	-6.46	-0.36	43.67	41.43	40.12	46.67	42.05	40.57	43.53	2.96	42.49	41.05	40.78	2.27	1.75	0.97	-0.64	0.6	-0.39	-0.13	0.89	-0.04	-0.12	-0.3	0.48	-0.67
41	2	2	2	9	1	1		0	1	41.97	41.36	42.57	1.21	-6.33	-6.32	-6.33	-0.02	42.42	39.51	38.39	45.28	40.75	40.08	41.42	1.34	41.08	39.13	39.15	3.63	2.79
41	1	3	2	9	1	1		0	1	42.99	41.61	44.37	2.77	-6.29	-6.08	-6.51	-0.34	43.16	42.2	41.82	45.17	41.84	40.49	43.2	2.71	41.96	42.01	43.19	2.79	2.15	0.64	0.36	-0.25	-0.45	-0.12	0.17	0.01	0.05	0.06	0.05	-0.14
41	2	3	2	9	1	1		0	1	43.01	41.76	44.26	2.5	-6.22	-6.09	-6.35	-0.26	43.47	41.44	40.68	46.07	41.95	40.67	43.24	2.58	42.32	41.19	41.76	2.05	1.58	0.49	-0.21	0.32	0.28	0.13	0.65	0	0.09	-0.2	0.38	-0.48
41	1	4	2	9	1	1		0	1	43.06	42.04	44.08	2.04	-6.31	-6.17	-6.45	-0.28	43.11	42.26	41.82	44.24	41.91	40.89	42.92	2.04	41.86	42.02	43.07	2.44	1.88	0.46	-0.14	0.02	-0.38	-0.22	0.18	0.03	0.03	0.09	-0.15	0.03
41	2	4	2	9	1	1		0	1	42.75	41.58	43.92	2.35	-6.3	-6.13	-6.47	-0.34	42.91	41.68	40.92	44.56	41.58	40.41	42.75	2.34	41.63	41.59	42.38	2.21	1.7	0.23	0.05	0.11	0.19	0.06	0.21	0.02	0.03	-0.03	0.12	-0.17
42	1	1	2	14	1	1		1	0	42.46	41.4	43.52	2.12	-6.21	-6.02	-6.41	-0.39	42.54	42.13	41.99	44.01	41.33	40.33	42.34	2.01	41.38	41.96	43.46	2.51	1.93	0.53	-0.08	0.26	-0.45	0.07	0.25	0	0.14	0.19	0	-0.07
42	2	1	2	14	1	1		1	0	42.72	42.01	43.43	1.42	-6.22	-6.06	-6.38	-0.31	42.73	42.42	42.27	44.01	41.63	40.97	42.28	1.31	42.53	42.29	43.81	2.16	1.66	0.53	-0.04	0.21	0.47	-0.12	0.28	0	-0.01	0.22	-0.16	0.04
42	1	2	2	14	1	1		1	0	42.63	41.54	42.71	2.18	-6.23	-6.02	-6.45	-0.43	42.72	42.21	42.02	43.88	41.5	40.48	42.51	2.03	41.54	42.12	43.6	2.59	1.99	0.38	-0.02	0.19	-0.31	-0.09	0.22	0.01	0.02	0.17	-0.06	-0.12
42	2	2	2	14	1	1		1	0	43.01	42.37	43.64	1.27	-6.19	-6.05	-6.33	-0.28	43.02	42.39	42.14	44.14	41.98	41.39	42.56	1.17	41.94	42.3	43.69	2.09	1.61	0.43	-0.24	0.18	0.25	-0.18	0.26	0.02	0	0.14	-0.2	0.08
42	1	3	2	14	1	1		1	0	42.86	42.1	43.55	1.45	-5.96	-4.86	-7.06	-2.2	42.91	42.39	42.17	43.9	42.88	42.44	43.32	0.88	42.58	43.34	45.14	2.34	1.8	0.55	-0.18	0.25	-0.28	-0.35	0.32	0.04	-0.07	0.16	-0.22	-0.14
42	2	3	2	14	1	1		1	0	43.19	42.11	44.27	2.16	-6.27	-6.07	-6.46	-0.4	43.13	42.55	42.33	44.98	42.11	41.08	43.147	2.05	42.02	42.5	43.99	2.75	2.12	0.77	-0.59	0.21	0.29	-0.35	0.42	0.02	-0.18	0.16	-0.06	0.34
42	1	4	2	14	1	1		1	0	42.8	41.83	43.78	1.94	-6.3	-6.1	-6.49	-0.39	42.86	42.23	41.99	44	41.63	40.73	42.54	1.81	41.66	42.1	43.52	2.42	1.86	0.35	-0.02	0.24	-0.25	0.08	0.18	0	0.04	0.15	-0.07	0.03
42	2	4	2	14	1	1		1	0	42.82	41.48	44.15	2.66	-6.24	-6.02	-6.46	-0.44	42.91	42.46	42.17	44.46	41.71	40.42	43.01	2.59	41.73	42.35	43.78	2.68	2.06	0.34	-0.02	0	0.33	-0.08	0.25	0.01	-0.06	0.18	0.1	-0.14
43	1	1	1	19	1	1		1	0	44.05	43.66	44.44	0.78	-6.27	-6.17	-6.37	-0.2	44.11	43.54	43.33	45.06	43.08	42.84	43.42	0.68	43.11	43.54	45.13	1.6	1.23	0.44	-0.2	0.14	-0.2	0.31	0.26	-0.09	0.1	0.21	-0.06	-0.02
43	2	1	1	19	1	1		1	0	43.55	43.42	43.67	0.25	-6.2	-6.09	-6.3	-0.21	43.52	43.19	43.06	44.34	42.59	42.54	42.63	0.09	42.51	43.19	44.86	1.45	1.12	0.54	-0.18	0.03	0.11	0.49	0.33	-0.07	0.09	0.26	-0.05	0.17
43	1	2	1	19	1	1		1	0	44.23	43.86	44.6	0.74	-6.27	-6.12	-6.43	-0.31	44.33	43.51	43.25	45.25	43.31	43.02	43.61	0.59	43.33	43.57	45.13	1.35	1.04	0.28	-0.12	0.14	-0.19	-0.08	0.3	0.07	-0.22	0.17	-0.07	-0.07
43	2	2	1	19	1	1		1	0	43.75	43.19	44.31	1.14	-6.19	-6.08	-6.29	-0.2	43.81	43.33	43.17	44.65	42.84	42.31	43.37	1.07	42.86	43.39	45.04	1.7	1.31	0.23	-0.12	-0.08	0.13	0.12	0.24	-0.01	-0.05	0.23	-0.03	-0.03
43	1	3	1	19	1	1		1	0	44.08	43.6	44.57	0.96	-6.31	-6.17	-6.45	-0.27	44.14	43.65	43.47	44.87	43.08	42.68	43.49	0.81	43.11	43.66	45.22	1.64	1.26	0.28	-0.19	0.18	-0.11	0.01	0.24	-0.05	0.01	0.23	-0.03	-0.02
43	2	3	1	19	1	1		1	0	43.54	43.24	43.85	0.61	-6.24	-6.15	-6.33	-0.19	43.62	43.18	43	44.03	42.55	42.29	42.81	0.52	42.57	43.13	44.8	1.44	1.11	0.2	-0.16	0.01	0.1	0	0.24	0.01	0.05	0.22	-0.04	-0.08
43	1	4	1	19	1	1		1	0	44.02	43.78	44.27	0.49	-6.29	-6.18	-6.4	-0.22	44.05	43.66	43.51	44.4	43.04	42.87	43.2	0.33	43.02	43.68	45.38	1.57	1.21	0.46	-0.36	0.27	-0.1	-0.03	0.28	0.01	-0.06	0.26	-0.11	0.02
43	2	4	1	19	1	1		1	0	43.49	43.23	43.75	0.52	-6.2	-6.1	-6.3	-0.2	43.53	43.24	43.12	43.95	42.53	42.33	42.73	0.4	42.51	43.22	44.89	1.44	1.11	0.29	-0.25	0.09	0.08	0.09	0.28	-0.01	0	0.27	-0.07	-0.03
44	1	1	2	13	1	1		0	1	42.44	41.67	43.21	1.53	-6.16	-5.96	-6.36	-0.4	42.59	41.82	41.43	43.91	41.37	40.7	42.03	1.33	41.41	41.82	43.12	1.89	1.45	0.51	-0.37	0.32	-0.1	-0.07	0.22	0	-0.04	0.09	0.03	-0.19
44	2	1	2	13	1	1		0	1	42.33	41.71	42.95	1.24	-6.12	-5.92	-6.32	-0.41	42.43	41.63	41.28	43.55	41.28	40.78	41.78	1	41.31	41.57	42.83	1.83	1.41	0.64	-0.5	0.16	0.19	-0.32	0.11	0.05	0.03	0.09	-0.03	-0.01
44	1	2	2	13	1	1		0	1	42.53	41.94	43.11	1.17	-6.08	-5.95	-6.2	-0.25	42.65	41.92	41.65	43.59	41.55	41.02	42.08	1.07	41.62	41.9	43.3	1.7	1.31	0.52	-0.45	0.21	0	0.16	0.21	-0.04	-0.1	0.11	0.02	-0.14
44	2	2	2	13	1	1		0	1	42.63	41.44	43.81	2.37	-6.25	-5.86	-6.64	-0.78	42.68	42.01	41.54	44.65	41.48	40.53	42.43	1.9	41.48	41.98	43.14	2.82	2.17	0.69	-0.43	0.31	0.28	-0.35	0.19	0.05	0.15	0.11	-0.02	-0.01
44	1	3	2	13	1	1		0	1	42.38	41.56	43.19	1.63	-6.09	-5.84	-6.35	-0.51	42.68	42.68	41.73	41.21	41.39	40.73	42.06	1.33	41.5	41.61	42.63	1.91	1.47	0.42	-0.17	0.29	-0.06	-0.25	0.56	0.07	-0.03	0.05	0.1	-0.55
44	2	3	2	13	1	1		0	1	42.5	41.78	43.21	1.43	-6.14	-5.92	-6.37	-0.45	42.61	41.74	41.28	43.61	41.45	40.68	42.03	1.17	41.49	41.7	42.84	1.95	1.5	0.53	-0.39	0.18	0.12	-0.28	0.14	0.04	0.06	0.07	-0.05	-0.09
44	1	4	2	13	1	1		0	1	42.43	41.57	43.29	1.72	-6.18	-6.11	-6.26	-0.15	42.41	41.9	41.55	43.54	41.56	40.62	42.5	1.88	41.31	41.88	43.16	1.82	1.4	0.37	-0.22	0.02	-0.21	0.21	0.27	0.05	-0.08	0.17	0.09	0.17
44	2	4	2	13	1	1		0	1	42.48	41.41	43.55	2.14	-6.25	-5.97	-6.53	-0.56	42.58	41.75	41.33	44.38	41.32	40.39	42.24	1.85	41.33	41.73	42.92	2.59	2	0.82	-0.57	0.35	0.35	-0.33	0.16	0.02	0.14	0.08	0.01	-0.02
45	1	1	1	17	2	4		1	1	40.78	40.71	40.84	0.13	-6	-5.9	-6.09	-0.19	40.85	40.214	39.97	41.59	39.64	39.47	39.81	0.34	39.68	39.86	40.94	1.05	0.81
45	2	1	1	17	2	4		1	1	40.43	40.24	40.61	0.36	-5.89	-5.79	-5.99	-0.2	40.51	39.82	39.56	41.23	39.37	39.22	39.51	0.3	39.38	39.44	40.43	1.08	0.83
45	1	2	1	17	2	4		1	1	40.78	40.51	41.06	0.54	-5.95	-5.85	-6.06	-0.21	40.85	40.37	40.16	41.98	39.71	39.36	40.06	0.7	39.73	40.04	41.16	1.12	0.86
45	2	2	1	17	2	4		1	1	40.39	40.08	40.7	0.61	-5.98	-5.74	-6.21	-0.46	40.6	39.92	39.76	41.33	39.22	39.12	39.32	0.21	39.42	39.52	40.65	1.14	0.88
45	1	3	1	17	2	4		1	1	41.06	40.76	41.37	0.61	-5.97	-5.92	-6.03	-0.11	41.2	40.3	39.94	42.8	40.04	39.65	40.43	0.79	40.12	40.01	40.98	1.26	0.97
45	2	3	1	17	2	4		1	1	40	39.65	40.35	0.71	-5.87	-5.71	-6.02	-0.31	40.07	39.83	39.73	41.67	38.85	38.65	39.14	0.58	38.92	39.46	40.69	1.47	1.14
45	1	4	1	17	2	4		1	1	40.77	40.14	41.39	1.25	-5.19	-5.72	-6.1	-0.38	40.86	40.27	40.04	41.76	39.72	39.21	40.23	10.2	39.77	39.95	41.04	1.56	1.2
45	2	4	1	17	2	4		1	1	40.37	39.98	40.75	0.77	-5.76	-5.38	-5.95	-0.58	40.46	39.87	39.66	41.22	39.41	39.19	39.62	0.43	39.48	39.58	40.61	1.22	0.94
46	1	1	2	5	1	2	6	1	1	44.68	44.04	45.31	1.27	-6.36	-6.27	-6.45	-0.18	44.81	43.66	43.23	45.86	43.7	43.07	44.33	1.26	43.73	43.63	44.94	1.64	1.26	0.53	0.07	0.04	-0.42	-0.31	0.17	0.04	-0.07	0.14	-0.03	-0.05
46	2	1	2	5	1	2	6	1	1	44.39	44.02	44.77	0.75	-6.51	-6.27	-6.74	-0.47	44.48	43.83	43.52	44.95	43.62	43.39	43.86	0.48	43.48	43.95	45.51	1.31	1.01	0.74	0.07	0.42	0.44	0.41	0.24	-0.02	0.01	0.21	-0.09	-0.08
46	1	2	2	5	1	2	6	1	1	43.88	41.99	45.77	3.78	-6.4	-6.1	-6.7	-0.6	44.56	43.21	42.79	49.47	42.76	40.93	44.59	3.65	43.45	43.19	44.52	2.85	2.19	2.36	2.06	-1.07	-0.4	-0.14	0.92	0.05	0.13	0.33	0.62	-0.58
46	2	2	2	5	1	2	6	1	1	44.44	44.28	44.6	0.32						44.53	43.84	43.62	45.2							1.31	1.01
46	1	3	2	5	1	2	6	1	1	45.18	44.64	45.71	1.07	-6.38	-6.27	-6.5	-0.23	45.3	43.85	43.23	46.79	44.28	43.62	43.23	1.32	44.33	43.84	44.93	1.52	1.17	0.72	0.09	0.15	-0.52	-0.47
46	2	3	2	5	1	2	6	1	1	44.77	44.23	45.3	1.07	-6.27	-6.16	-6.38	-0.22	44.98	43.54	43.04	46.56	43.82	43.14	44.49	1.35	44.01	43.59	44.8	1.26	0.97	0.44	-0.1	0.19	0.12	0.36	0.33	-0.02	-0.18	0.04	-0.27	0
46	1	4	2	5	1	2	6	1	1	44.87	44.04	45.7	1.66	-6.47	-6.4	-6.55	-0.14	45.02	43.8	43.23	46.5	43.83	42.92	44.74	1.82	43.88	43.82	45.01	1.85	1.42	0.5	0.42	0.1	-0.14	-0.2	0.2	0.05	-0.12	0.13	0.01	-0.05
46	2	4	2	5	1	2	6	1	1	45.06	44.6	45.52	0.92	-6.41	-6.33	-6.48	-0.15	45.15	43.62	43.04	46.92	44.16	43.69	44.63	0.95	44.17	3.64	44.75	1.21	0.93	0.43	-0.05	0.07	0.39	-0.17	0.32	0.24	0.1	0.04	-0.03	0.18
47	1	1	1	6	1	1		0	1	42.5	41.91	43.1	1.19	-5.89	-5.76	-6.02	-0.26	42.62	41.65	41.23	43.75	41.73	41.18	42.27	1.09	41.79	41.65	42.74	1.32	1.02	0.12	-0.01	-0.08	-0.09	0	0.13	0.01	-0.09	0.08	0.01	-0.03
47	2	1	1	6	1	1		0	1	42.3	41.64	42.96	1.32	-5.94	-5.78	-6.09	-0.31	42.48	41.4	40.94	43.91	41.44	40.85	42.03	1.18	41.6	41.36	42.34	1.33	1.03	0.25	0.14	-0.21	0.01	0.01	0.16	0.01	-0.03	0.02	0.13	-0.08
47	1	2	1	6	1	1		0	1	42.24	41.7	42.78	1.09	-5.84	-5.74	-5.94	-0.19	41.69	41.34	42.05	0.54	41.47	40.95	42	1.05	41.44	41.4	42.44	1.22	0.94	0.29	-0.16	0.17	-0.13	0.12	0.37	0	-0.04	0.08	0.13	-0.33
47	2	2	1	6	1	1		0	1	41.91	41.16	42.66	1.5	-5.46	-5.26	-5.66	-0.4	42.1	41.77	42.26	42.99	40.87	39.97	41.78	1.81	41.28	41.51	43.7	1.76	1.35	0.35	0.14	-0.08	-0.28	-0.11	0.54	0.06	0.23	0.27	0.38	-0.12
47	1	3	1	6	1	1		0	1	42.34	41.63	43.06	1.43	-6.03	-5.79	-6.27	-0.49	42.39	41.64	41.09	43.71	41.6	40.99	42.21	1.22	41.47	41.37	42.11	1.48	1.14	0.17	0.09	-0.13	0.06	0.05	0.15	-0.06	0.06	0.13	-0.01	0
47	2	3	1	6	1	1		0	1	42.49	41.57	43.42	1.85	-5.89	-5.53	-6.26	-0.73	42.65	41.65	41.33	44.51	41.71	41.04	42.37	1.33	41.8	41.63	42.85	1.81	1.39	0.38	0.11	-0.33	0.13	0.01	0.22	0.04	0.11	0.1	0.08	-0.13
47	1	4	1	6	1	1		0	1	42.33	41.87	42.79	0.92	-5.82	-5.7	-5.93	-0.23	42.39	41.58	41.24	43.6	41.6	41.19	42	0.82	41.6	41.64	42.87	1.26	0.97
47	2	4	1	6	1	1		0	1	42.43	41.69	43.16	1.47	-5.89	-5.74	-6.05	-0.31	42.65	41.41	40.93	44.09	41.63	40.96	42.31	1.34	41.83	41.37	42.34	1.57	1.21
48	1	1	2	23	2	2		1	1	44.66	43.46	45.87	2.4	-6.51	-6.25	-6.77	-0.52	44.81	43.53	42.83	47.41	43.55	42.44	44.66	2.22	43.6	43.58	44.6	2.35	1.81
48	2	1	2	23	2	2		1	1	44.39	43.66	45.12	1.46	-6.47	-6.21	-6.73	-0.53	45.23	41.73	40.53	n/a	43.33	42.76	43.9	1.14	44	41.57	41.77	2.79	2.15
48	1	2	2	23	2	2		1	1	44.37	43.4	45.35	1.96	-6.55	-6.31	-6.79	-0.48	44.45	43.88	43.47	45.87	43.16	42.29	44.03	1.74	43.14	43.95	45.48	2.56	1.97
48	2	2	2	23	2	2		1	1	44.6	43.59	45.61	2.02	-6.5	-6.18	-6.81	-0.63	43.87	44.57	44.09	50.44	43.54	42.72	44.35	1.64	42.55	44.75	46.23	3.8	2.93
48	1	3	2	23	2	2		1	1	44.41	43.53	45.29	1.76	-6.5	-6.27	-6.74	-0.47	44.57	43.59	43.24	45.84	43.24	42.48	44	1.52	43.3	43.61	45.16	1.95	1.5
48	2	3	2	23	2	2		1	1	43.88	42.78	44.97	2.2	-6.41	-6.13	-6.6	-0.55	43.93	43.04	42.45	45.59	42.74	41.78	43.7	1.92	42.72	42.99	44.02	2.49	1.91
48	1	4	2	23	2	2		1	1	45.73	44.5	46.96	2.46	-6.52	-6.15	-6.89	-0.74	46.21	43.57	42.69	49.74	44.72	43.71	45.74	2.03	45.1	43.69	44.57	2.2	1.69
48	2	4	2	23	2	2		1	1	45.32	44.64	46	1.36	-6.35	-6.04	-6.65	-0.61	45.75	41.47	39.85	48.82	44.12	43.62	44.62	1	44.73	41.26	40.79	2.35	1.81
49	1	1	2	7	1	1		0	1	43.64	43	44.27	1.27	-6.45	-6.25	-6.65	-0.41	43.64	42.88	42.54	44.46	42.44	41.92	42.95	1.03	42.44	42.68	43.92	1.75	1.35
49	2	1	2	7	1	1		0	1	43.86	43.37	44.34	0.97	-6.34	-6.24	-6.45	-0.21	43.93	43.16	42.87	45.03	42.79	42.35	43.24	0.89	42.81	42.96	44.24	1.9	1.47
49	1	2	2	7	1	1		0	1	43.43	42.78	44.08	1.3	-6.41	-6.14	-6.68	-0.54	43.55	42.84	42.55	44.58	42.27	41.78	42.76	0.98	42.33	42.59	43.93	1.8	1.38
49	2	2	2	7	1	1		0	1	43.79	43.2	44.37	1.18	-6.37	-6.26	-6.48	-0.22	43.87	43.08	42.75	44.73	42.67	42.11	43.23	1.12	42.71	42.87	44.14	1.93	1.49
49	1	3	2	7	1	1		0	1
49	2	3	2	7	1	1		0	1
49	1	4	2	7	1	1		0	1	43.27	41.95	44.58	2.63	-6.34	-6.06	-6.62	-0.56	43.4	42.56	42.09	45.31	42.19	40.96	43.41	2.45	42.09	42.29	43.37	2.26	1.74
49	2	4	2	7	1	1		0	1	43.87	43.12	44.62	1.5	-6.2	-5.99	-6.41	-0.42	44.04	43.02	42.48	44.93	42.99	42.32	43.66	1.34	43.01	42.93	43.92	2.14	1.65
50	1	1	2	9	1	3	9	1	0	43.43	42.43	44.43	2	-6.3	-6.16	-6.45	-0.29	43.64	42.55	42.15	45.23	42.33	41.35	43.32	1.98	42.52	42.31	43.4	1.88	1.45	0.55	-0.09	0.04	-0.53	-0.1	0.25	0	-0.09	0.04	0.1	-0.21
50	2	1	2	9	1	3	9	1	0	43.16	42.11	44.21	2.1	-6.32	-6.15	-6.48	-0.33	43.29	42.47	42.06	44.69	42.07	41.02	43.13	2.11	42.1	42.15	43.14	2.21	1.7	0.64	-0.38	0.04	0.47	0.2	0.22	-0.01	0.13	0.09	0.05	-0.15
50	1	2	2	9	1	3	9	1	0	43.57	42.52	44.63	2.11	-7.07	-6.52	-7.61	-1.09	44.02	42.35	41.78	46.27	42.33	41.3	43.35	2.05	42.38	41.2	41.62	1.88	1.45	0.61	-0.32	0.06	-0.51	-0.12	0.72	0.01	-0.11	-0.11	0.28	-0.64
50	2	2	2	9	1	3	9	1	0	43.46	42.17	44.74	2.57	-6.35	-6.06	-6.64	-0.59	43.66	42.29	41.6	45.47	42.36	41.17	43.55	2.37	42.44	41.96	42.6	2.38	1.84	0.55	-0.39	0.03	0.33	0.2	0.24	0.02	0.04	-0.04	0.17	-0.15
50	1	3	2	9	1	3	9	1	0
50	2	3	2	9	1	3	9	1	0	43.23	42.14	44.32	2.18	-6.3	-6.13	-6.47	-0.35	43.4	42.32	41.97	45.23	42.11	41.05	43.18	2.13	42.17	41.92	42.99	2.21	1.7	0.79	-0.38	-0.17	0.64	0.2	0.22	-0.01	0.14	0.03	0.12	-0.11
50	1	4	2	9	1	3	9	1	0
50	2	4	2	9	1	3	9	1	0
51	1	1	2	3	2	4		1	0	41.15	40.55	41.75	1.2	-5.66	-5.63	-5.69	-0.06	41.19	40.86	40.7	42.61	40.43	39.77	41.08	1.31	40.42	40.97	42.41	1.45	1.12
51	2	1	2	3	2	4		1	0	32.5	11.45	53.55	42.09	-4.48	-1.43	-7.53	-6.1	31.35	41.54	44.6	73.71	31.96	11.42	52.85	41.43	30.47	42.47	48.83	33.07	25.46
51	1	2	2	3	2	4		1	0
51	2	2	2	3	2	4		1	0
51	1	3	2	3	2	4		1	0
51	2	3	2	3	2	4		1	0
51	1	4	2	3	2	4		1	0
51	2	4	2	3	2	4		1	0
52	1	1	1	16	1	3	8	1	0	40.85	40.44	41.27	0.83	-5.73	-5.59	-5.87	-0.28	41.05	39.94	39.57	42.08	40.01	39.69	40.34	0.66	40.16	39.85	40.86	1.18	0.91	0.41	-0.26	-0.15	-0.27	0.08	0.17	-0.03	-0.08	-0.02	0.1	-0.11
52	2	1	1	16	1	3	8	1	0	40.54	39.75	41.32	1.57	-5.64	-5.44	-5.85	-0.41	40.67	39.87	39.57	41.85	39.74	39.06	40.42	1.35	39.81	39.81	40.92	1.7	1.31	0.35	-0.17	-0.05	0.21	-0.22	0.16	-0.01	-0.07	0.06	0.05	-0.12
52	1	2	1	16	1	3	8	1	0	40.69	40.29	41.09	0.8	-5.69	-5.5	-5.88	-0.38	40.85	39.82	39.47	41.61	39.89	39.6	40.18	0.59	39.98	39.73	40.74	1.22	0.94	0.57	-0.23	-0.23	-0.38	0.27	0.19	-0.02	0	-0.05	0.12	-0.14
52	2	2	1	16	1	3	8	1	0	40.63	39.58	41.68	2.1	-5.39	-5.2	-5.58	-0.38	40.74	39.63	39.24	42.42	40.12	39.13	41.11	1.98	40.25	39.51	40.26	1.97	1.52	0.43	-0.24	-0.14	0.27	-0.2	0.16	0.01	-0.02	-0.01	0.11	-0.11
52	1	3	1	16	1	3	8	1	0	40.79	40.48	41.11	0.63	-5.75	-5.61	-5.88	-0.27	40.94	39.86	39.45	41.75	39.93	39.71	40.14	0.44	40.02	39.74	40.68	1.15	0.89
52	2	3	1	16	1	3	8	1	0	40.54	39.94	41.14	1.2	-5.64	-5.46	-5.83	-0.37	40.66	39.82	39.51	41.4	39.76	39.25	40.26	1	39.81	39.73	40.8	1.64	1.26
52	1	4	1	16	1	3	8	1	0
52	2	4	1	16	1	3	8	1	0
53	1	1	1	67	2	4		1	1	42.47	41.78	43.16	1.39	-5.92	-5.7	-6.14	-0.44	42.7	41.16	40.73	44.77	41.65	41.08	42.21	1.12	41.78	41.3	42.56	1.38	1.06
53	2	1	1	67	2	4		1	1	42.53	42.18	42.88	0.7	-6.04	-5.81	-6.26	-0.45	42.7	41.13	40.1	43.71	41.56	41.38	41.74	0.36	41.65	41.3	41.78	0.77	0.6
53	1	2	1	67	2	4		1	1	42.37	41.78	42.96	1.19	-6.04	-5.82	-6.26	-0.44	42.52	41.19	40.7	43.91	41.44	40.94	41.95	1.01	41.43	41.43	42.75	1.26	0.97
53	2	2	1	67	2	4		1	1
53	1	3	1	67	2	4		1	1
53	2	3	1	67	2	4		1	1
53	1	4	1	67	2	4		1	1
53	2	4	1	67	2	4		1	1
54	1	1	2	19	1	3	8.5	1	0	45.23	43.91	46.56	2.65	-6.54	-6.02	-7.07	-1.05	45.6	42.94	42.09	48.69	44.17	43.15	45.19	2.04	44.42	42.86	43.6	2.45	1.89	0.55	0.05	-0.15	-0.01	-0.53	0.48	0.11	0.05	-0.3	0.35	0.01
54	2	1	2	19	1	3	8.5	1	0	42.57	41.65	43.49	1.84	-6.2	-5.97	-6.42	-0.45	42.7	41.98	41.73	44.08	41.47	40.66	42.28	1.62	41.56	41.85	43.21	2.2	1.69	0.35	0.05	-0.24	0.14	0.2	0.2	0.01	0.03	0.14	0.01	-0.13
54	1	2	2	19	1	3	8.5	1	0	42.53	41.81	43.25	1.44	-6.23	-6.01	-6.44	-0.43	42.71	41.78	41.47	43.72	41.39	40.8	41.99	1.19	41.51	41.59	42.86	1.79	1.37	0.2	-0.13	0.06	-0.02	-0.15	0.18	0.01	0	0.08	0.02	-0.16
54	2	2	2	19	1	3	8.5	1	0	42.55	41.68	43.41	1.74	-6.24	-6.03	-6.45	-0.42	42.77	41.84	41.55	44.12	41.41	40.64	42.18	1.54	41.57	41.69	42.99	2.24	1.73	0.63	0.19	-0.1	0.32	0.5	0.39	-0.01	-0.15	0.1	0.04	-0.34
54	1	3	2	19	1	3	8.5	1	0	42.73	42.02	43.44	1.42	-6.24	-5.92	-6.55	-0.63	42.86	41.85	41.52	44.17	41.61	41.14	42.08	0.94	41.68	41.67	42.91	1.56	1.2
54	2	3	2	19	1	3	8.5	1	0	42.6	41.83	43.36	1.54	-6.31	-6	-6.61	-0.61	42.65	41.92	41.65	44.26	41.54	40.92	42.17	1.24	41.44	41.74	43.07	2.12	1.63
54	1	4	2	19	1	3	8.5	1	0	42.76	42.25	43.26	1.01	-6.21	-6.06	-6.37	-0.31	42.95	41.07	40.41	44.89	41.71	41.23	42.18	0.95	41.81	40.81	41.48	1.75	1.35
54	2	4	2	19	1	3	8.5	1	0	42.47	41.61	43.33	1.72	-6.14	-5.95	-6.32	-0.37	42.66	41.76	41.45	43.81	41.42	40.63	42.21	1.57	41.57	41.62	42.84	2.13	1.64
55	1	1	2	18	1	1		1	0	44.44	43.42	45.45	2.03	-6.56	-6.33	-6.79	-0.46	44.42	43.99	43.79	46.34	43.22	42.29	44.14	1.84	43.11	43.87	45.49	2.94	2.26	0.81	-0.25	0.74	0.22	-0.03	0.27	-0.02	-0.04	0.22	-0.15	0.06
55	2	1	2	18	1	1		1	0	44.42	43.8	45.05	1.25	-6.58	-6.41	-6.74	-0.34	44.3	44.26	44.35	46.39	43.19	42.64	43.73	1.09	42.93	44.3	46.54	2.74	2.11	0.38	-0.09	0.36	0.07	-0.04	0.61	0.04	0.06	0.34	-0.45	0.24
55	1	2	2	18	1	1		1	0	44.34	42.97	45.71	2.74																4.23	3.25	1.35	-0.22	1.07	0.14	-0.78	0.34	0.2	-0.14	0.23	-0.1	0.01
55	2	2	2	18	1	1		1	0	44.43	43.29	45.56	2.27	-7.08	-6.95	-7.21	-0.26	44.5	42.87	41.24	45.9	42.96	41.54	44.38	2.84	42.8	42.01	41.02	2.84	2.18	0.67	0.39	0.46	0.01	-0.29	0.29	-0.1	-0.06	-0.12	-0.23	-0.06
55	1	3	2	18	1	1		1	0	44.36	43.35	45.37	2.03	-6.92	-6.82	-7.02	-0.2	44.59	43.36	42.39	46.6	43.45	42.32	44.58	2.26	43.17	43.71	44.57	2.75	2.12	0.84	-0.43	0.65	0	-0.3	0.53	0.08	0.13	-0.03	-0.06	-0.5
55	2	3	2	18	1	1		1	0	44.64	42.99	46.28	3.29	-6.32	-6.17	-6.47	-0.3	45.07	41.4	37.55	49.94	43.37	41.56	45.19	3.64	43.76	42.13	39.35	4.66	3.59	2.73	-0.75	2.13	1.45	-0.46	1.39	0.15	-0.24	-0.85	0.6	-0.88
55	1	4	2	18	1	1		1	0
55	2	4	2	18	1	1		1	0
56	1	1	1	32	1	1		0	1	42.43	42.09	42.76	0.66	-6.29	-6.08	-6.49	-0.41	42.53	41.83	41.58	43.1	41.22	41.06	41.39	0.33	41.27	41.68	43.08	1.29	0.99
56	2	1	1	32	1	1		0	1	41.99	41.4	42.58	1.18	-6.32	-6.08	-6.56	-0.47	42.16	41.25	40.97	43.3	40.77	40.28	41.25	0.96	40.77	41.15	42.59	1.08	0.83
56	1	2	1	32	1	1		0	1	42.49	42.13	42.85	0.72	-6.29	-6.09	-6.49	-0.39	42.64	41.8	41.52	43.33	41.32	41.1	41.54	0.44	41.38	41.65	43.01	1.29	0.99
56	2	2	1	32	1	1		0	1	42.82	42.11	43.52	1.41	-6.18	-5.94	-6.42	-0.48	42.95	41.73	41.24	44.5	41.78	41.23	42.33	1.1	41.82	41.55	42.56	1.82	1.4
56	1	3	1	32	1	1		0	1	42.66	42.04	43.27	1.23	-6.26	-6.05	-6.48	-0.43	42.81	41.79	41.44	43.89	41.53	41.03	42.02	0.99	41.62	41.66	42.93	1.47	1.13
56	2	3	1	32	1	1		0	1
56	1	4	1	32	1	1		0	1	42.53	42.28	42.79	0.52	-6.23	-6.03	-6.42	-0.39	42.68	41.93	41.69	43.26	41.49	41.38	41.6	0.22	41.51	41.85	43.28	1.26	0.97
56	2	4	1	32	1	1		0	1	42.53	42.1	42.97	0.86	-6.16	-5.96	-6.36	-0.41	42.68	41.64	41.28	43.55	41.48	41.16	41.81	0.65	41.55	41.49	42.66	1.28	0.99
57	1	1	2	4	1	1		0	1	44.43	43.92	44.94	1.02	-6.32	-6.17	-6.47	-0.3	44.67	43.17	42.52	46.54	43.47	43.04	43.91	0.87	43.65	43.16	44.14	1.65	1.27
57	2	1	2	4	1	1		0	1	44.2	43.72	44.67	0.95	-6.3	-6.16	-6.45	-0.29	44.45	43.22	42.77	46.42	43.26	42.82	43.7	0.88	43.41	43.28	44.56	1.64	1.26
57	1	2	2	4	1	1		0	1
57	2	2	2	4	1	1		0	1
57	1	3	2	4	1	1		0	1	44.07	43.55	44.58	1.03	-5.88	-5.25	-6.51	-1.26	44.19	43.24	42.77	45.7	43.7	43.47	43.94	0.47	43.65	43.54	44.79	1.62	1.25
57	2	3	2	4	1	1		0	1	44.73	44.18	45.28	1.1	-6.34	-6.19	-6.5	-0.31	44.9	43.27	42.52	46.26	43.79	43.32	44.27	0.95	43.86	43.32	44.23	1.6	1.23
57	1	4	2	4	1	1		0	1	44.1	43.59	44.61	1.01	-6.34	-6.18	-0.65	-0.32	44.24	43.1	42.51	45.43	43.06	42.66	43.47	0.81	43.14.	43.09	44.18	1.52	1.17
57	2	4	2	4	1	1		0	1	44.32	43.45	45.19	1.74	-6.22	-6.08	-6.37	-0.29	44.57	43.29	42.75	46.57	43.44	42.6	44.28	1.67	43.59	43.21	44.26	1.93	1.48
58	1	1	2	4	2	4		1	1	40.93	39.69	42.17	2.49	-5.78	-5.54	-6.01	-0.46	41.03	40.7	41.06	42.58	40.05	38.86	41.23	2.37	40.12	40.53	45.54	3.17	2.44
58	2	1	2	4	2	4		1	1	40.83	39.22	42.43	3.21	-5.81	-5.55	-6.06	-0.5	41.03	40.14	39.63	43.1	39.9	38.32	41.48	3.16	40	39.9	40.86	3.14	2.41
58	1	2	2	4	2	4		1	1	40.93	39.83	42.04	2.2	-14	-4.28	-23.71	-19.44	41.06	40.32	40.08	42.49	21.63	2.49	41.17	38.69	27.39	41.75	43.69	16.11	12.4
58	2	2	2	4	2	4		1	1	40.69	39.7	41.68	1.98	-5.71	-5.6	-5.81	-0.21	40.75	40.04	39.36	42.48	39.85	38.83	40.87	2.04	39.82	39.73	40.16	2.44	1.88
58	1	3	2	4	2	4		1	1	40.27	38.58	41.95	3.37	-5.5	-4.75	-6.26	-1.5	41.11	39.03	38.26	45.16	39.65	38.47	40.84	2.38	40.61	39.5	40.311	2.94	2.26
58	2	3	2	4	2	4		1	1	41.16	39.59	42.73	3.14	-5.76	-5.51	-6	-0.48	41.34	40.32	39.68	43.52	40.34	38.81	41.88	3.06	40.45	40.19	40.82	2.84	2.18
58	1	4	2	4	2	4		1	1	40.27	38.58	41.95	3.37	-5.5	-4.75	-6.26	-1.5	41.11	39.03	38.26	45.16	39.65	38.47	40.84	2.38	40.61	39.5	40.31	2.97	n/a
58	2	4	2	4	2	4		1	1	41.16	39.59	42.73	3.14	-5.76	-5.51	-6	-0.48	41.34	40.32	39.68	43.52	40.34	38.81	41.88	3.06	40.45	40.19	40.82	2.84	2.18
59	1	1	2	8	1	1		0	1	42.38	41.8	42.95	1.15	-6.26	-6.1	-6.43	-0.32	42.55	41.45	41.08	43.59	41.18	40.7	41.66	0.96	41.3	41.24	42.4	1.43	1.1
59	2	1	2	8	1	1		0	1	42.6	41.98	43.23	1.25	-6.2	-6.09	-6.32	-0.23	42.77	41.78	41.42	44.05	41.51	40.91	42.1	1.19	41.58	41.57	42.69	1.69	1.3
59	1	2	2	8	1	1		0	1	42.66	41.78	42.74	0.96	-6.25	-6.11	-6.38	-0.28	42.44	41.29	40.82	43.52	41.06	40.66	41.47	0.81	41.16	41.03	42.05	1.31	1.01
59	2	2	2	8	1	1		0	1	42.77	42.08	43.46	1.38	-6.94	-6.25	-7.63	-1.38	43.27	40.53	38.68		41.52	41.08	41.95	0.87	41.33	39.84	38.85	1.51	1.16
59	1	3	2	8	1	1		0	1	42.27	41.71	42.84	1.13	-6.21	-6.04	-6.37	-0.33	42.53	41.37	41.02	44.08	41.12	40.66	41.59	0.94	41.33	41.17	42.35	1.45	1.12
59	2	3	2	8	1	1		0	1	42.88	42.07	43.68	1.61	-6.3	-6.17	-6.42	-0.25	43.24	41.48	40.88	45.09	41.72	40.93	42.5	1.56	41.99	41.28	42.15	1.64	1.26
59	1	4	2	8	1	1		0	1	42.22	41.5	42.95	1.45	-6.25	-6.06	-6.44	-0.38	42.46	41.28	40.9	44	41.02	40.04	41.64	1.24	41.21	41.01	42.08	1.52	1.17
59	2	4	2	8	1	1		0	1	42.6	41.82	43.38	1.57	-6.15	-6.12	-6.18	-0.06	42.76	41.73	41.34	44.4	41.57	40.69	42.44	1.75	41.66	41.48	42.52	1.77	1.37
60	1	1	1	8	1	1		0	1	40.21	39.99	40.42	0.43	-5.74	-5.7	-5.79	-0.09	40.46	39.21	38.71	41.48	39.22	39.01	39.42	0.41	39.45	38.97	39.7	0.93	0.72
60	2	1	1	8	1	1		0	1	40.26	39.9	40.61	0.71	-5.73	-5.68	-5.79	-0.11	40.44	39.59	39.29	41.79	39.33	38.98	39.668	0.71	39.47	39.39	40.38	1.17	0.9
60	1	2	1	8	1	1		0	1	40.34	39.68	41	1.32	-5.65	-5.61	-5.7	-0.1	40.48	39.4	39.01	42.1	39.49	38.78	40.2	1.42	39.6	39.26	40.16	1.21	0.93
60	2	2	1	8	1	1		0	1	40.81	40.18	41.44	1.26	-5.58	-5.37	-5.79	-0.42	41.19	39.32	38.13	43.3	40.25	39.71	40.79	1.08	40.59	39.02	38.63	1.08	0.83
60	1	3	1	8	1	1		0	1	40.4	39.99	40.81	0.82	-5.75	-5.66	-5.85	-0.19	40.54	39.54	39.21	41.96	39.46	39.08	39.83	0.75	39.56	39.34	40.33	1.19	0.92
60	2	3	1	8	1	1		0	1	40.43	40.09	40.77	0.67	-5.75	-5.69	-5.82	-0.13	40.62	39.78	39.75	41.94	39.51	39.18	39.83	0.65	39.64	39.61	40.68	1.43	1.1
60	1	4	1	8	1	1		0	1	40.31	39.82	40.79	0.98	-5.72	-5.56	-5.88	-0.32	40.44	39.6	39.26	41.44	39.39	38.99	39.79	0.8	39.53	39.34	40.22	1.26	0.97
60	2	4	1	8	1	1		0	1	40.47	40	40.94	0.94	-5.78	-5.64	-5.91	-0.21	40.53	59.76	37.48	41.75	39.53	39.14	39.93	0.79	39.52	39.58	40.66	1.2	0.93
61	1	1	2	8	1	1		0	1	42.56	42.24	42.89	0.65	-5.81	-5.53	-6.09	-0.55	42.41	40.98	39.62	43.66	41.58	41.37	41.8	0.43	41.56	41.43	41.53	1.41	1.09
61	2	1	2	8	1	1		0	1	42.47	40.21	44.72	4.51	-6.27	-4.25	-8.3	-4.04	42.83	37.89	36.02	49.56	40.97	36.74	45.23	8.49	41.38	37.82	36.97	10.02	7.71
61	1	2	2	8	1	1		0	1	42.25	41.84	42.65	0.81	-6.01	-5.78	-6.25	-0.47	42.39	41.25	40.32	44.12	41.4	41.16	41.64	0.48	41.46	41.5	42.15	1.28	0.98
61	2	2	2	8	1	1		0	1
61	1	3	2	8	1	1		0	1	42.24	41.9	42.58	0.68	-5.75	-5.73	-5.76	-0.03	42.34	41.7	41.49	43.44	41.57	41.2	41.94	0.74	41.54	41.75	43.16	1.27	0.97
61	2	3	2	8	1	1		0	1	44.19	43.22	45.15	1.93	-6.08	-5.88	-6.29	-0.41	43.8	43.17	42.53	49.71	43.09	41.94	44.24	2.29	42.8	43.35	44.41	3.31	2.55
61	1	4	2	8	1	1		0	1
61	2	4	2	8	1	1		0	1
62	1	1	2	7	1	1		0	1	41.66	40.88	42.43	1.55	-6.09	-5.98	-6.19	-0.2	41.78	40.82	40.32	42.84	40.55	39.73	41.37	1.64	40.61	40.59	41.47	1.64	1.26
62	2	1	2	7	1	1		0	1	41.2	40.44	41.96	1.52	-5.96	-5.81	-6.11	-0.3	41.33	40.57	40.48	42.63	40.18	39.46	40.89	1.42	40.19	40.48	42.01	1.74	1.34
62	1	2	2	7	1	1		0	1	41.77	40.98	42.56	1.58	-6.43	-5.84	-7.02	-1.18	41.97	40.76	40.1	43.25	40.31	40.06	40.56	0.5	40.73	39.91	40.22	1.64	1.26
62	2	2	2	7	1	1		0	1	41.36	40.76	41.95	1.19	-6.04	-5.8	-6.28	-0.48	41.68	40.38	39.86	43.02	40.23	39.81	40.65	0.84	40.67	39.83	40.37	1.33	1.03
62	1	3	2	7	1	1		0	1
62	2	3	2	7	1	1		0	1
62	1	4	2	7	1	1		0	1	41.47	40.56	42.38	1.81	-5.99	-5.85	-6.13	-0.28	41.67	40.78	40.41	43.02	40.46	39.53	41.39	1.86	40.56	40.79	42.04	1.85	1.43
62	2	4	2	7	1	1		0	1	41.41	40.47	42.35	1.87	-5.98	-5.71	-6.25	-0.54	41.46	41.09	41.08	42.73	40.39	39.04	41.74	2.71	40.32	41.08	42.86	2.63	2.02
63	1	1	1	7	1	3	9	0	1	42.02	41.87	42.17	0.29	-6	-5.78	-6.23	-0.45	41.97	41.13	40.7	43.71	40.76	40.62	40.91	0.3	40.91	41.15	42.31	1.1	0.85
63	2	1	1	7	1	3	9	0	1	42.4	42.13	42.67	0.54	-6	-5.8	-6.2	-0.4	42.55	41.63	41.18	43.2	41.53	41.31	41.75	0.45	41.55	41.5	42.52	1.04	0.8
63	1	2	1	7	1	3	9	0	1	42.06	41.96	42.15	0.19	-6.06	-5.97	-6.15	-0.18	42.19	41.22	40.91	43.17	41.06	40.96	41.16	0.2	41.11	40.97	42.06	1.12	0.86
63	2	2	1	7	1	3	9	0	1	42.55	42.13	42.96	0.83	-5.95	-5.9	-6	-0.1	42.77	41.67	41.28	44.33	41.68	41.26	42.1	0.84	41.81	41.7	42.91	1.2	0.92
63	1	3	1	7	1	3	9	0	1	42.02	41.65	42.38	0.73	-6.12	-5.89	-6.35	-0.46	42.13	41.12	40.65	43.08	40.91	40.73	41.1	0.37	40.92	40.98	42.05	1.09	0.84
63	2	3	1	7	1	3	9	0	1	42.51	42.16	42.85	0.69	-6.57	-5.93	-7.21	-1.28	42.81	40.81	39.26	44.11	41.04	40.68	41.39	0.7	41.32	38.13	36.13	0.63	0.49
63	1	4	1	7	1	3	9	0	1	41.93	41.65	42.2	0.56	-6.23	-6.08	-6.38	-0.3	42.03	41.16	40.84	42.67	40.82	40.61	41.02	0.41	40.73	41.13	42.49	1.07	0.82
63	2	4	1	7	1	3	9	0	1	42.33	41.88	42.78	0.89	-6.14	-5.97	-6.3	-0.33	42.44	41.58	41.05	43.71	41.25	40.88	41.62	0.75	41.29	41.34	42.23	1.33	1.02
64	1	1	2	11	1	2	5.5	1	1	42.74	41.84	43.65	1.8	-6.19	-6.01	-6.36	-0.35	42.88	42.18	41.79	44.21	41.68	40.84	42.52	1.68	41.77	42.13	43.38	2.02	1.56
64	2	1	2	11	1	2	5.5	1	1	42.58	41.65	43.52	1.87	-6.09	-5.95	-6.24	-0.28	42.61	42.26	41.99	44.02	41.6	40.68	42.52	1.84	41.54	42.24	43.62	2.29	1.76
64	1	2	2	11	1	2	5.5	1	1	42.58	41.61	43.56	1.95	-6.18	-5.98	-6.38	-0.4	42.65	42.17	41.98	43.95	41.5	40.6	42.4	1.8	41.5	42.15	43.7	2.33	1.79
64	2	2	2	11	1	2	5.5	1	1	42.57	41.58	43.57	1.99	-6.14	-6.04	-6.24	-0.2	42.64	41.95	41.34	44.03	41.54	40.51	42.57	2.06	41.53	41.8	42.6	2.24	1.72
64	1	3	2	11	1	2	5.5	1	1	42.7	42.04	43.36	1.31	-6.18	-6.05	-6.31	-0.26	42.82	41.85	41.19	44.62	41.64	41.02	42.26	1.24	41.69	41.78	42.6	1.96	1.51
64	2	3	2	11	1	2	5.5	1	1	42.75	41.8	43.7	1.89	-6.37	-5.91	-6.83	-0.92	42.53	42.86	42.56	45.19	41.7	40.6	42.8	2.21	41.35	42.82	44.29	2.66	2.05
64	1	4	2	11	1	2	5.5	1	1	42.53	41.53	43.53	2	-6.19	-6	-6.39	-0.38	42.67	42.09	41.87	43.92	41.43	40.49	42.37	1.88	41.53	42.01	43.46	2.33	1.8
64	2	4	2	11	1	2	5.5	1	1	42.6	41.52	43.68	2.16	-6.16	-5.97	-6.36	-0.39	42.63	41.95	41.66	44.23	41.54	40.52	42.57	2.05	41.5	41.85	43.16	2.33	1.79
65	1	1	2	8	1	3	9.5	1	0	43.16	41.7	44.62	2.92	-5.92	-5.78	-6.05	-0.27	43.34	42.6	42.57	44.95	42.43	40.9	43.97	3.07	42.6	42.46	44.04	3.51	2.71
65	2	1	2	8	1	3	9.5	1	0	43.02	41.9	44.14	2.24	-6.07	-5.64	-6.51	-0.87	43.04	42.77	43.17	45.08	42.13	41.17	43.08	1.91	42.07	42.62	44.93	3.08	2.37
65	1	2	2	8	1	3	9.5	1	0	43.12	41.01	45.24	4.23	-5.99	-5.74	-6.24	-0.5	43.45	42.02	41.56	47.21	42.32	40.18	44.45	4.27	42.62	41.94	42.99	3.27	2.52
65	2	2	2	8	1	3	9.5	1	0	43.32	42.5	44.13	1.64	-6.26	-6.1	-6.41	-0.31	43.7	41.21	40.39	46.13	42.4	41.51	43.3	1.79	42.62	40.98	41.48	1.82	1.4
65	1	3	2	8	1	3	9.5	1	0	43.06	41.68	44.44	2.76	-6.19	-5.95	-6.412	-0.47	43.2	42.42	42.09	45.1	42.06	40.7	43.42	2.71	42.17	42.34	43.61	2.98	2.3
65	2	3	2	8	1	3	9.5	1	0	43.17	42.17	44.18	2.01	-6.07	-5.86	-6.28	-0.42	43.18	41.64	40.2	44.46	42.13	40.9	43.37	2.48	42.2	40.86	40.01	3.09	2.38
65	1	4	2	8	1	3	9.5	1	0	43.17	41.81	44.53	2.72	-6.08	-5.85	-6.31	-0.45	43.18	42.85	42.3	45.26	42.28	40.96	43.59	2.63	42.26	42.54	43.88	3.66	2.82
65	2	4	2	8	1	3	9.5	1	0	43.23	29.32	57.15	27.84	-6.27	-4.53	-8.02	-3.49	43.98	41.79	40.71	70.23	42.12	28.23	56.17	27.95	42.8	41.76	41.98	27.21	20.94
66	1	1	1	6	2	4		0	1	41.74	41.32	42.16	0.85	-6.07	-5.97	-6.18	-0.21	41.82	41.16	40.89	42.53	40.66	40.29	41.03	0.74	40.72	40.95	42.15	1.19	0.92
66	2	1	1	6	2	4		0	1	41.5	41.21	41.79	0.59	-5.95	-5.86	-6.05	-0.19	41.58	40.98	40.77	42.1	40.51	40.28	40.75	0.47	40.57	40.85	42.15	1.19	0.91
66	1	2	1	6	2	4		0	1	41.86	41.39	42.33	0.95	-5.97	-5.87	-6.06	-0.19	41.98	41.18	40.89	42.84	40.9	40.46	41.34	0.88	41.01	41.05	42.24	1.34	1.03
66	2	2	1	6	2	4		0	1	41.66	41.13	42.2	1.07	-6.04	-5.89	-6.19	-0.3	41.79	40.35	38.93	42.82	40.64	40.13	41.15	1.02	40.65	40.1	39.7	0.97	0.75
66	1	3	1	6	2	4		0	1
66	2	3	1	6	2	4		0	1
66	1	4	1	6	2	4		0	1	41.77	41.29	42.24	0.95	-5.91	-5.77	-6.05	-0.28	41.88	41.2	40.99	42.67	40.86	40.43	41.29	0.87	40.95	41.1	42.4	1.38	1.06
66	2	4	1	6	2	4		0	1	41.49	41.17	41.81	0.64	-5.93	-5.83	-6.03	-0.2	41.6	40.92	40.66	42.25	40.57	50.29	40.85	0.55	40.6	40.79	42.01	1.16	0.89
67	1	1	1	10	1	4		0	1	41.39	39.85	42.93	3.08	-6.11	-5.65	-6.57	-0.93	41.72	40.63	40.27	44.05	40.18	38.82	41.53	2.71	40.41	41.03	42.67	2.44	1.88
67	2	1	1	10	1	4		0	1	42.23	40.72	43.74	3.02	-7.08	-6.53	-7.62	-1.09	42.53	40.99	40.42	44.78	40.01	37.8	42.23	4.43	40.33	42.83	46.07	2.7	2.08
67	1	2	1	10	1	4		0	1	41.59	39.89	43.3	3.41	-6.28	-5.96	-6.59	-0.64	41.75	40.7	40.23	44.03	40.28	38.67	41.88	3.21	40.33	40.5	41.54	2.81	2.16
67	2	2	1	10	1	4		0	1
67	1	3	1	10	1	4		0	1	41.59	40.1	43.09	2.99	-6.15	-5.86	-6.43	-0.57	41.91	40.63	40.32	43.99	40.42	39.02	41.83	2.81	40.59	40.69	42.21	2.63	2.03
67	2	3	1	10	1	4		0	1	42.5	40.8	44.19	3.39	-6.26	-6.01	-6.52	-0.51	42.83	41	40.39	46.07	41.31	39.66	42.97	3.32	41.51	40.95	41.92	2.73	2.1
67	1	4	1	10	1	4		0	1	41.38	39.48	43.28	3.8	-6.13	-5.85	-6.42	-0.57	41.67	40.68	40.32	45.07	40.17	38.32	42.03	3.71	40.41	40.44	41.51	2.81	2.16
67	2	4	1	10	1	4		0	1	40.99	39.59	42.39	2.8	-6.25	-5.57	-6.93	-1.37	40.78	38.55	37.81	46.77	39.91	38.05	41.77	3.71	39.54	39.25	40.48	5.69	4.38
68	1	1	1	9	1	1		1	0	44.44	44.19	44.68	0.49	-6.49	-6.46	-6.51	-0.05	44.66	43.23	42.67	45.87	43.35	43.08	43.62	0.55	43.46	43.16	44.23	1.2	0.92
68	2	1	1	9	1	1		1	0	44.33	44.17	44.48	0.31	-6.57	-6.42	-6.72	-0.3	44.44	43.5	43.12	45.3	43.05	42.79	43.3	0.51	43.14	43.11	44.2	1.23	0.95
68	1	2	1	9	1	1		1	0	44.51	44.22	44.8	0.58	-6.42	-6.36	-6.49	-0.13	44.58	43.59	42.95	45.05	43.43	43.15	43.71	0.56	43.45	43.5	44.39	1.31	1.01
68	2	2	1	9	1	1		1	0	44.68	44.11	45.26	1.15	-6.61	-6.39	-6.82	-0.43	44.7	42.78	42.09	46.68	43.4	42.95	43.84	0.88	43.31	43.2	44.56	1.65	1.27
68	1	3	1	9	1	1		1	0	43.69	35.34	52.03	16.69	-6.5	-5.54	-7.46	-1.91	44.41	43.04	42.57	57.93	42.36	33.94	50.84	16.9	43.02	42.82	43.95	12.25	9.43
68	2	3	1	9	1	1		1	0	43.58	43.31	43.86	0.54	-6.39	-4.54	-8.25	-3.7	43.78	41.7	42.28	45.7	42.7	42.06	43.35	1.28	42.8	43.22	44.89	1.16	0.89
68	1	4	1	9	1	1		1	0
68	2	4	1	9	1	1		1	0
69	1	1	1	46	1	1		0	1	41.22	40.95	41.5	0.54	-5.83	-5.7	-5.96	-0.26	41.29	40.85	40.71	41.86	40.36	40.17	40.55	0.38	40.37	40.8	42.23	1.16	0.9
69	2	1	1	46	1	1		0	1	40.02	38.52	41.51	2.98	-5.7	-5.51	-5.89	-0.38	40.09	39.12	38.16	42.31	38.92	37.38	40.47	3.1	39.14	38.94	39.01	2.91	2.24
69	1	2	1	46	1	1		0	1	40.95	40.45	41.45	1	-5.81	-5.68	-5.95	-0.27	41.02	41.26	41.02	42.42	40.04	39.61	40.46	0.84	40.08	41.22	42.48	1.33	1.02
69	2	2	1	46	1	1		0	1	41.03	40.04	42.03	1.99	-5.89	-5.61	-6.17	-0.56	40.97	41.19	41.22	42.89	40.05	39.17	40.93	1.76	39.92	41.2	42.93	2.5	1.93
69	1	3	1	46	1	1		0	1	41.17	40.83	41.5	0.68	-5.8	-5.68	-5.93	-0.24	41.23	41	40.91	41.74	40.3	40.03	40.57	0.54	40.3	40.97	42.49	1.16	0.89
69	2	3	1	46	1	1		0	1	41.78	40.66	42.91	2.25	-6.04	-5.71	-6.36	-0.65	41.74	40.92	40.16	43.86	40.78	39.78	41.79	2.02	40.68	40.97	41.67	1.74	1.34
69	1	4	1	46	1	1		0	1	41.11	39.98	42.24	2.26	-5.72	-5.63	-5.82	-0.2	40.91	41.55	41.78	44.72	40.29	39.1	41.48	2.38	40	41.61	43.61	1.96	1.51
69	2	4	1	46	1	1		0	1	41.65	40.76	42.83	1.77	-5.8	-5.68	-5.92	-0.24	41.72	41.14	40.95	43.29	40.84	39.96	41.73	1.77	40.87	41.2	42.64	1.84	1.42
70	1	1	2	7	1	1		1	0	40.86	40.39	41.33	0.94	-5.81	-5.64	-5.98	-0.34	40.95	40.27	40.02	41.76	39.94	39.59	40.3	0.72	39.99	40.08	41.2	1.36	1.05
70	2	1	2	7	1	1		1	0	41.31	40.56	42.07	1.51	-5.85	-5.68	-6.03	-0.35	41.4	40.66	40.36	42.23	40.41	39.73	41.08	1.35	40.45	40.54	41.68	1.92	1.48
70	1	2	2	7	1	1		1	0	41.03	39.85	42.21	2.35	-5.78	-5.57	-5.98	-0.42	41.03	40.51	40.11	42.74	40.14	39.02	41.27	2.25	40.08	40.41	41.42	2.43	1.87
70	2	2	2	7	1	1		1	0	41.32	40.37	42.27	1.9	-5.85	-5.69	-6.02	-0.33	41.24	41.26	41.01	43.04	40.42	39.51	41.33	1.83	40.33	41.18	42.4	2.68	2.06
70	1	3	2	7	1	1		1	0	41.23	40.12	42.33	2.22	-5.96	-5.75	-6.18	-0.43	41.64	40.13	39.36	43.75	40.51	39.41	41.61	2.2	40.66	39.93	40.41	2.08	1.6
70	2	3	2	7	1	1		1	0	41.45	40.49	42.41	1.92	-5.84	-5.61	-6.06	-0.45	41.51	40.85	40.5	42.8	40.58	39.72	41.44	1.72	40.58	40.83	41.98	2.38	1.83
70	1	4	2	7	1	1		1	0	40.98	40.08	41.89	1.81	-5.82	-5.62	-6.02	-0.4	41.1	40.51	40.23	42.39	40.07	40.51	40.23	1.63	40.14	40.3	41.37	1.81	1.39
70	2	4	2	7	1	1		1	0	41.46	40.5	42.42	1.92	-5.87	-5.69	-6.05	-0.36	41.59	40.69	40.37	42.79	40.56	39.66	41.46	1.8	40.64	40.57	41.69	2.16	1.66
71	1	1	1	8	1	1		0	1	41.9	41.14	42.67	1.53	-6	-5.86	-6.14	-0.27	42.04	41.29	40.98	43.29	40.92	40.18	41.65	1.46	41.05	41.11	42.27	1.83	1.41
71	2	1	1	8	1	1		0	1	41.89	40.96	42.81	1.85	-5.96	-5.88	-6.05	-0.17	42	41.39	41.2	43.18	40.94	39.98	41.9	1.92	41.02	41.25	42.56	2.32	1.78
71	1	2	1	8	1	1		0	1	41.7	41.23	42.16	0.94	-5.93	-5.71	-6.16	-0.45	41.78	41.72	41.7	43.69	40.79	40.46	41.11	0.65	40.8	41.53	43.08	1.59	1.22
71	2	2	1	8	1	1		0	1	41.9	41.54	42.27	0.73	-5.76	-5.59	-5.94	-0.35	42.06	40.11	38.36	44.68	41.29	40.96	41.62	0.66	41.32	39.94	38.88	1.99	1.53
71	1	3	1	8	1	1		0	1	41.65	41.14	42.17	1.02	-6.06	-5.85	-6.27	-0.43	41.8	40.72	40.32	43.34	40.56	40.21	40.9	0.69	40.74	39.89	40.48	1.45	1.12
71	2	3	1	8	1	1		0	1	41.62	36.13	47.1	10.96	-8.4	-7.13	-9.68	-2.56	39.45	40	39.71	55.15	39.56	32.73	46.43	13.7	36.05	39.44	41.67	13.83	10.64
71	1	4	1	8	1	1		0	1	41.83	40.95	42.71	1.76	-5.78	-5.71	-5.85	-0.15	41.96	41.47	41.3	43.26	41.1	40.17	42.03	1.86	41.13	41.36	42.7	2.13	1.64
71	2	4	1	8	1	1		0	1	41.89	41.73	42.06	0.33	-6.08	-5.85	-6.31	-0.46	41.86	41.57	41.26	42.7	40.72	40.65	40.79	0.14	40.73	41.44	42.7	1.4	1.08
72	1	1	1	25	1	1		0	1	41.93	41.4	42.47	1.08	-6.09	-5.89	-6.28	-0.38	41.99	41.6	41.4	42.8	40.87	40.46	41.28	0.83	40.85	41.62	43.15	1.69	1.3
72	2	1	1	25	1	1		0	1	41.94	41.27	42.62	1.35	-6.01	-5.81	-6.21	-0.41	41.95	41.32	41.06	42.69	40.96	40.4	41.52	1.12	40.85	41.29	42.69	1.92	1.48
72	1	2	1	25	1	1		0	1	42.08	41.38	42.78	1.4	-6.01	-5.84	-6.17	-0.33	42.16	41.71	41.53	43.09	41.12	40.49	41.74	1.25	41.13	41.74	43.3	2	1.54
72	2	2	1	25	1	1		0	1	42.06	41.34	42.78	1.44	-5.54	-5.45	-5.63	-0.18	41.98	41.08	39.68	44.42	41.61	40.69	42.52	1.83	41.15	42.22	43.14	2.32	1.79
72	1	3	1	25	1	1		0	1	42	41.43	42.58	1.16	-6.08	-5.85	-6.31	-0.46	42.07	41.64	41.46	42.75	40.97	40.55	41.39	0.84	40.99	41.65	43.18	1.83	1.41
72	2	3	1	25	1	1		0	1	41.79	41.07	42.5	1.43	-6	-5.79	-6.2	-0.41	41.87	41.2	40.86	42.74	40.8	40.19	41.4	1.21	40.8	41.2	42.51	1.78	1.37
72	1	4	1	25	1	1		0	1
72	2	4	1	25	1	1		0	1
73	1	1	2	4	1	1		0	1	43.57	42.09	45.05	2.95	-6.28	-6.02	-6.55	-0.53	43.69	42.45	42	45.69	42.52	41.12	43.92	2.81	42.58	42.38	43.55	3	2.31
73	2	1	2	4	1	1		0	1	42.97	41.61	44.33	2.72	-6.65	-5.99	-7.3	-1.3	43.02	42.24	41.96	44.97	41.4	40.31	42.49	2.18	41.31	41.85	43.66	2.9	2.23
73	1	2	2	4	1	1		0	1	43.56	42.12	45	2.87	-6.72	-6.5	-6.93	-0.43	43.66	42.57	42.09	45.3	41.67	40.09	43.25	3.16	42.09	42.73	44.42	3.3	2.54
73	2	2	2	4	1	1		0	1	42.87	41.46	44.27	2.81	-6.41	-6.17	-6.66	-0.49	43.27	41.73	41.21	45.8	41.56	40.14	42.97	2.83	42.08	41.3	41.12	2.57	1.98
73	1	3	2	4	1	1		0	1	43.25	41.92	44.58	2.66	-6.26	-6.03	-6.48	-0.45	43.39	42.41	42.05	45.3	42.19	40.89	43.49	2.6	42.26	42.33	43.6	2.86	2.2
73	2	3	2	4	1	1		0	1	43.23	41.67	44.79	3.12	-6.52	-6.26	-6.78	-0.53	43.46	42.11	40.87	45.69	42.11	40.19	44.02	3.83	42.02	42.82	43.54	3.38	2.6
73	1	4	2	4	1	1		0	1	43.4	42.15	44.65	2.51	-6.31	-6.13	-6.49	-0.36	43.42	42.49	42.14	44.87	42.3	41.04	43.56	2.52	42.27	42.44	43.75	3.11	2.4
73	2	4	2	4	1	1		0	1	43.12	41.52	44.72	3.2	-5.6	-5.48	-5.71	-0.23	43.44	42.08	41.63	45.67	42.87	41	44.75	3.75	42.84	43.44	45.7	2.97	2.28
74	1	1	2	6	1	1		1	0	42.91	42.43	43.4	0.97	-6.19	-6.1	-6.27	-0.17	42.92	42.3	40.56	43.67	41.83	41.35	42.31	0.96	41.84	42.38	42.37	0.96	0.74	0.36	-0.14	0.02	-0.31	0.12	0.13	0	0	0.12	0.01	0.06
74	2	1	2	6	1	1		1	0	42.2	42.03	42.38	0.35	-6.16	-6.07	-6.25	-0.18	42.22	42.12	40.72	43.01	41.1	40.99	41.22	0.23	41.04	42.04	42.71	0.6	0.46	0.15	-0.05	0.12	0.01	-0.07	0.33	0.07	0	0.29	-0.08	0.11
74	1	2	2	6	1	1		1	0	42.52	42.16	42.88	0.73	-6.18	-6.01	-6.35	-0.34	42.47	41.58	39.84	43.69	41.49	41.21	41.77	0.56	41.32	41.35	40.63	0.87	0.67	0.66	-0.14	0.51	-0.28	0.26	0.28	-0.07	0.05	0.04	0.2	-0.17
74	2	2	2	6	1	1		1	0	42.12	41.91	42.34	0.43	-6.2	-6.09	-6.31	-0.22	42.09	41.86	40.37	42.81	40.95	40.67	41.24	0.57	40.85	41.57	41.2	0.87	0.67	0.1	0.03	0.06	-0.02	0.07	0.26	-0.08	0.06	0.24	0.03	0.01
74	1	3	2	6	1	1		1	0
74	2	3	2	6	1	1		1	0
74	1	4	2	6	1	1		1	0
74	2	4	2	6	1	1		1	0
75	1	1	2	6	1	3	8	0	1	42.2	41.39	43.02	1.63	-6.17	-6.03	-6.3	-0.27	42.22	41.33	39.52	43.335	41.12	40.33	41.91	1.59	41.04	41.01	40.4	1.46	1.12	0.3	-0.17	0.14	-0.18	-0.08	0.13	0.03	0.05	0.06	0.08	-0.05
75	2	1	2	6	1	3	8	0	1	41.9	41.26	42.55	1.29	-6.07	-5.92	-6.22	-0.3	41.92	41.24	39.389	42.76	40.86	40.28	41.44	1.16	40.8	41.12	41.18	1.17	0.9	0.26	0.01	0.04	0.25	0.05	0.15	0.02	0.05	0.1	0.05	-0.09
75	1	2	2	6	1	3	8	0	1	41.86	41.19	42.53	1.34	-6.31	-6.15	-6.48	-0.33	41.89	41.3	40.32	42.82	40.55	39.96	41.15	1.19	40.56	40.69	41.63	1.41	1.09	0.28	-0.12	0.16	-0.2	-0.05	0.15	0	0.08	0.12	-0.04	0.01
75	2	2	2	6	1	3	8	0	1	41.75	41.02	42.49	1.47	-6.27	-6.15	-6.39	-0.24	41.77	41.12	39.16	42.75	40.4	39.66	41.14	1.48	40.39	40.55	39.4	1.28	0.98	0.26	-0.01	0	0.26	0.02	0.2	0.09	0.06	0.09	0.11	-0.1
75	1	3	2	6	1	3	8	0	1
75	2	3	2	6	1	3	8	0	1
75	1	4	2	6	1	3	8	0	1
75	2	4	2	6	1	3	8	0	1
76	1	1	1	26	1	2	7.5	1	1	39.59	39.06	40.12	1.06	-5.79	-5.48	-6.1	-0.62	39.5	39.48	39.09	40.8	38.44	38.12	38.77	0.65	38.3	39.16	40.7	1.21	0.93	0.38	-0.17	0.06	-0.32	-0.09	0.28	-0.14	0	0.21	-0.01	0.11
76	2	1	1	26	1	2	7.5	1	1	39.87	39.64	40.11	0.47	-5.81	-5.63	-5.99	-0.36	39.86	39.39	39.46	40.51	38.77	38.61	38.93	0.32	38.74	39.09	41.18	0.78	0.6	0.62	-0.09	0.04	0.56	-0.24	0.17	0	0.05	0.16	0.04	0.01
76	1	2	1	26	1	2	7.5	1	1	39.56	38.91	40.22	1.31	-6.12	-6.01	-6.23	-0.22	39.54	38.98	37.67	40.68	38.14	37.51	38.77	1.26	38.03	38.34	38.23	1.07	0.82	0.23	0.16	-0.01	-0.11	0.11	0.16	-0.06	0.01	0.1	0.1	0.05
76	2	2	1	26	1	2	7.5	1	1	39.49	38.88	40.1	1.21	-6.06	-5.93	-6.2	-0.27	39.45	38.92	38.68	40.44	38.11	37.57	38.65	1.08	38.04	38.31	39.72	1.09	0.84	0.43	0.16	0.07	0.38	-0.07	0.15	0.08	-0.01	0.11	0.07	0.01
76	1	3	1	26	1	2	7.5	1	1	39.7	39.22	40.18	0.96	-5.9	-5.77	-6.02	-0.25	39.6	39.45	38.85	40.56	38.52	38.1	38.94	0.84	38.37	39.09	40.2	0.87	0.67	0.27	-0.11	0.08	-0.22	-0.09	0.23	-0.09	-0.01	0.2	0.07	0.03
76	2	3	1	26	1	2	7.5	1	1	39.76	39.19	40.33	1.14	-5.9	-5.72	-6.09	-0.37	39.66	39.36	38.7	40.71	38.6	38.06	39.15	1.09	38.39	39.08	40.54	1.12	0.86	0.62	-0.19	0.22	0.49	-0.23	0.28	0.08	0.03	0.2	0.06	0.17
76	1	4	1	26	1	2	7.5	1	1	39.69	39.34	40.04	0.7	-5.82	-5.71	-5.94	-0.24	39.64	39.51	39.31	40.72	38.6	38.33	38.87	0.55	38.47	39.2	41.06	1.06	0.82	0.43	-0.13	0.16	-0.31	0.21	0.33	-0.22	0.04	0.18	0.05	-0.15
76	2	4	1	26	1	2	7.5	1	1	39.75	39.44	40.06	0.62	-5.85	-5.71	-5.98	-0.27	39.75	39.48	39.93	40.6	38.71	38.43	38.99	0.56	38.62	39.21	41.58	1.02	0.78	0.53	-0.19	0.12	0.44	-0.18	0.21	-0.05	0.07	0.16	0.02	0.1
77	1	1	2	26	2	4		0	1	44.13	42.6	45.66	3.05	-6.59	-6.32	-6.86	-0.54	44.15	43.81	43.01	46.08	42.84	41.38	44.3	2.92	42.77	43.62	44.76	3.57	2.75	0.49	-0.09	0.41	-0.16	-0.18	0.3	0.13	-0.06	0.2	-0.06	-0.15
77	2	1	2	26	2	4		0	1	43.57	42.5	44.64	2.15	-6.35	-6.14	-6.57	-0.42	43.6	42.98	42.17	45.19	42.44	41.44	43.44	2.01	42.44	42.78	43.85	2.3	1.77	0.23	-0.05	0.21	-0.07	0.05	0.19	0.01	0.07	0.14	-0.04	-0.11
77	1	2	2	26	2	4		0	1	43.57	42.35	44.84	2.49	-6.84	-6.57	-7.12	-0.56	43.59	43.45	42.79	45.73	41.97	40.84	43.11	2.27	41.95	42.84	43.63	2.83	2.17	0.59	0.2	0.24	0.02	-0.5	0.41	-0.22	0.09	0.32	-0.07	-0.06
77	2	2	2	26	2	4		0	1	43.43	42.36	44.5	2.13	-6.64	-6.43	-6.85	-0.433	43.39	42.86	42.07	44.66	41.98	40.99	42.96	1.97	41.94	42.37	42.86	2.21	1.7	0.13	-0.06	0.08	-0.08	0.03	0.23	0.01	0.03	0.17	-0.07	0.13
77	1	3	2	26	2	4		0	1	44.3	42.86	45.74	2.88	-6.51	-6.3	-6.73	-0.44	44.34	43.97	43.38	46.39	43.11	41.69	44.53	2.83	43.08	43.93	45.61	2.99	2.3	0.42	0.3	0.05	-0.06	-0.29	0.34	0.27	-0.08	0.16	0.01	-0.09
77	2	3	2	26	2	4		0	1	43.37	42.21	44.52	2.3	-6.4	-6.18	-6.62	-0.44	43.4	43.02	42.2	45.25	42.16	41.09	43.24	2.15	42.15	42.83	43.96	2.3	1.77	0.3	0.21	0.12	-0.18	-0.03	0.24	-0.13	0.07	0.17	-0.01	-0.06
77	1	4	2	26	2	4		0	1	44.2	42.92	45.49	2.57	-6.51	-6.28	-6.75	-0.47	44.29	43.69	43.23	46.43	42.99	41.78	44.21	2.43	43.04	43.57	45.19	2.7	2.08	0.43	0.3	0.07	-0.12	-0.27	0.32	0.1	-0.02	0.25	-0.09	-0.15
77	2	4	2	26	2	4		0	1	43.17	42.23	44.1	1.87	-6.39	-6.17	-6.61	-0.45	43.3	42.93	42.6	44.62	41.96	41.12	42.79	1.67	42.06	42.73	44.32	2.15	1.65	0.16	0.12	0.07	-0.06	-0.03	0.36	-0.25	0.09	0.21	-0.13	0.02
78	1	1	2	11	1	3	8.5	1	0	42.02	41.94	42.09	0.16	-6.26	-6.21	-6.31	-0.1	41.92	41.41	40.3	42.92	40.76	40.69	40.84	0.15	40.58	40.83	40.35	1.21	0.93	0.82	0.32	-0.65	-0.28	-0.25	0.27	-0.03	0.01	0.12	0.2	0.13
78	2	1	2	11	1	3	8.5	1	0	42.54	42.12	42.96	0.84	-6.08	-5.96	-6.2	-0.24	42.63	41.94	40.76	43.33	41.59	41.22	41.96	0.74	41.67	41.42	41.14	0.83	0.64	0.35	0.08	-0.15	0.3	-0.04	0.21	-0.03	0.05	0.11	0.07	-0.16
78	1	2	2	11	1	3	8.5	1	0	42.52	42.22	42.81	0.58	-6.28	-6.13	-6.42	-0.29	42.61	41.41	39.25	43.62	41.39	41.21	41.57	0.36	41.39	41.1	40.05	1.08	0.83	0.89	0.47	-0.72	-0.22	-0.06	0.23	0	0.03	0.03	0.16	-0.16
78	2	2	2	11	1	3	8.5	1	0	42.54	42.01	43.07	1.06	-6.34	-6.21	-6.46	-0.25	42.55	41.78	40.61	43.73	41.32	40.82	41.82	1	41.23	41.3	40.91	0.89	0.69	0.3	0.06	-0.13	0.24	-0.11	0.28	0.1	0.02	0.04	0.19	-0.18
78	1	3	2	11	1	3	8.5	1	0
78	2	3	2	11	1	3	8.5	1	0
78	1	4	2	11	1	3	8.5	1	0
78	2	4	2	11	1	3	8.5	1	0
79	1	1	1	45	2	4		0	1	44.4	43.6	45.2	1.6	-6.49	-6.33	-6.65	-0.33	44.26	43.79	42.1	45.87	43.25	42.51	43.99	1.48	43.07	43.77	43.65	1.71	1.31	0.53	-0.01	-0.16	-0.28	-0.43	0.41	0.02	-0.03	0.25	-0.05	0.32
79	2	1	1	45	2	4		0	1	43.69	43.13	44.25	1.12	-6.69	-6.55	-6.83	-0.28	43.75	43.43	41.52	44.98	42.13	41.58	42.69	1.11	42.23	43.05	43.52	1.05	0.81	0.28	0.02	0.17	0.11	0.19	0.3	-0.08	0.02	0.23	0.07	-0.14
79	1	2	1	45	2	4		0	1	43.88	43.34	44.41	1.07	-6.51	-6.31	-6.7	-0.39	43.89	43.55	41.91	44.59	42.63	42.23	43.04	0.81	42.6	43.48	43.56	1.12	0.86	0.49	-0.07	-0.11	-0.4	-0.24	0.27	0.06	0.01	0.25	-0.06	0.03
79	2	2	1	45	2	4		0	1	43.82	43.33	44.32	0.98	-6.69	-6.49	-6.89	-0.4	43.81	43.2	40.65	44.6	42.36	42.01	42.72	0.72	42.31	42.92	41.95	0.99	0.76	0.24	0.09	-0.14	0.12	0.12	0.22	0.02	0	0.16	0.13	-0.07
79	1	3	1	45	2	4		0	1	44.2	43.65	44.74	1.09	-6.31	-6.16	-6.47	-0.31	44.27	43.85	42.45	45.2	43.21	42.75	43.67	0.92	43.24	44.09	44.5	1.07	0.82	0.58	-0.21	0.04	-0.43	-0.33	0.28	0.02	-0.01	0.24	0.04	-0.14
79	2	3	1	45	2	4		0	1	44.18	43.75	44.61	0.86	-6.42	-6.23	-6.6	-0.37	44.3	43.83	42.09	44.79	43.1	42.78	43.42	0.64	43.18	44.24	44.94	0.88	0.68	0.12	0.06	0.07	0	0.08	0.25	-0.1	0.01	0.23	0	0
79	1	4	1	45	2	4		0	1	44.05	43.56	44.55	0.99	-6.34	-6.16	-6.51	-0.35	44.07	43.71	42.29	44.76	43.03	42.63	43.42	0.79	43	43.89	44.23	1.1	0.84	0.48	-0.14	0.08	-0.39	-0.22	0.27	0.06	0.02	0.26	-0.03	-0.02
79	2	4	1	45	2	4		0	1	44.02	43.53	44.52	0.99	-6.42	-6.24	-6.59	-0.35	44.06	43.65	42.12	44.71	42.94	42.55	43.32	0.77	42.92	43.77	43.81	0.92	0.71	0.14	0.13	0.05	0.01	-0.02	0.25	-0.05	-0.01	0.23	0.05	-0.08
80	1	1	1	7	1	3	9	0	1	42.17	41.46	42.87	1.41	-6.39	-6.2	-6.58	-0.38	42.1	41.84	41.6	43.08	40.8	40.2	41.41	1.21	40.69	41.47	43.28	1.75	1.35	0.36	-0.07	-0.04	-0.26	-0.24	0.29	0.1	-0.05	0.21	-0.08	0.15
80	2	1	1	7	1	3	9	0	1	42.23	41.35	43.11	1.76	-6.51	-6.33	-6.69	-0.36	42.16	41.67	40.34	43.3	40.75	39.94	41.56	1.62	40.64	41.1	41.2	1.76	1.36	0.23	0.02	-0.14	0.17	0.02	0.17	0.01	0	0.16	-0.01	0.05
80	1	2	1	7	1	3	9	0	1	41.85	41.14	42.55	1.42	-6.42	-6.11	-6.73	-0.62	41.83	41.64	41.27	42.69	40.44	39.93	40.95	1.01	40.4	41.02	41.96	1.57	1.21	0.26	0.08	0.02	-0.14	-0.2	0.26	0.1	-0.03	0.22	-0.05	0.06
80	2	2	1	7	1	3	9	0	1	42.27	41.37	43.16	1.79	-6.42	-6.24	-6.6	-0.36	42.21	41.64	40.14	43.43	40.89	40.05	41.74	1.69	40.76	41.23	41.42	1.74	1.34	0.26	-0.12	-0.06	0.21	0.06	0.2	0.1	0.03	0.15	0	0.07
80	1	3	1	7	1	3	9	0	1	42.2	41.49	42.91	1.42	-6.04	-5.72	-6.37	-0.65	42.17	41.74	41.7	43.04	41.24	40.74	41.75	1.01	41.24	41.51	43.67	1.73	1.33	0.31	-0.16	0.06	-0.23	-0.11	0.23	0.03	0	0.18	-0.02	0.14
80	2	3	1	7	1	3	9	0	1	42.16	41.34	42.99	1.65	-6.26	-6.04	-6.48	-0.44	42.13	41.85	42.07	42.88	40.94	40.23	41.65	1.41	40.84	41.67	44.32	2.04	1.57	0.13	-0.08	-0.05	0.06	-0.07	0.22	0.09	-0.04	0.19	-0.06	0.01
80	1	4	1	7	1	3	9	0	1
80	2	4	1	7	1	3	9	0	1
81	1	1	2	11	1	1		1	0	42.46	41.88	43.05	1.17	-6	-5.68	-6.32	-0.65	42.52	42.27	41.36	43.67	41.65	41.15	42.14	1	41.69	42.26	42.48	1.16	0.9	0.38	0.33	-0.05	-0.17	-0.04	0.32	-0.01	-0.04	0.2	0.08	-0.24
81	2	1	2	11	1	1		1	0	42.56	41.95	43.18	1.23	-6.07	-5.94	-6.19	-0.25	42.55	42.47	41.57	43.48	41.59	41.02	42.16	1.14	41.51	42.43	43.15	1.33	1.03	0.21	0	0.03	0	-0.21	0.28	0.01	0.06	0.27	-0.02	-0.02
81	1	2	2	11	1	1		1	0	42.77	41.93	43.62	1.69	-6.06	-5.89	-6.23	-0.34	42.7	42.36	39.94	43.92	41.86	41.07	42.65	1.58	41.79	42.49	41.72	1.59	1.22	0.55	0.5	0.05	-0.14	0.18	0.44	0.13	-0.02	0.12	0.28	-0.28
81	2	2	2	11	1	1		1	0	42.8	42.16	43.45	1.29	-6.24	-6.07	-6.41	-0.34	42.79	42.63	41.87	43.66	41.71	40.84	42.58	1.74	41.77	42.66	43.43	1.52	1.17	0.21	-0.13	0.09	0.03	-0.13	0.27	0.06	0.05	0.25	-0.02	-0.04
81	1	3	2	11	1	1		1	0	42.58	41.77	43.39	1.62	-6.03	-5.89	-6.17	-0.27	42.62	42.44	41.42	43.69	41.66	40.88	42.44	1.56	41.67	42.45	43.04	1.64	1.26	0.24	0.19	0.15	-0.04	0.01	0.3	0.08	0	0.26	-0.01	-0.13
81	2	3	2	11	1	1		1	0	42.85	42.15	43.55	1.4	-6.01	-5.98	-6.03	-0.06	42.76	42.69	42.18	44.13	41.87	41.06	42.68	1.62	41.78	42.74	44.18	1.68	1.29	0.14	0.06	0.08	-0.07	0.07	0.28	0.06	0	0.26	-0.07	-0.01
81	1	4	2	11	1	1		1	0	42.51	41.56	43.46	1.9	-5.93	-5.76	-6.09	-0.34	42.44	42.39	41.61	43.78	41.64	40.65	42.62	1.97	41.55	42.35	42.99	2.1	1.62	0.22	0.04	0.2	-0.09	-0.03	0.28	0.09	-0.02	0.26	-0.04	0.02
81	2	4	2	11	1	1		1	0	42.79	41.93	43.65	1.72	-6.06	-5.9	-6.22	-0.32	42.72	42.53	40.94	43.95	41.87	41.06	42.69	1.63	41.77	42.54	42.41	1.78	1.37	0.24	-0.12	0.03	-0.05	-0.2	0.25	0.03	0.07	0.23	-0.01	0.04
82	1	1	2	5	1	3	9.5	1	0	45.08	43.08	47.09	4.01	-6.59	-6.25	-6.92	-0.68	45.25	43.94	41.97	47.41	43.92	41.99	45.85	3.87	44.06	43.69	43.61	3.52	2.71	0.35	0.07	-0.19	-0.28	0.02	0.32	0.15	0.05	0.01	0.13	-0.24
82	2	1	2	5	1	3	9.5	1	0	45.01	43.03	46.98	3.94	-6.45	-6.39	-6.5	-0.11	45.07	43.97	41.93	47.69	43.75	41.55	45.96	4.41	43.21	43.91	43.31	3.57	2.75	0.6	-0.05	-0.47	0.36	-0.07	0.2	-0.01	0	0.04	0.14	-0.12
82	1	2	2	5	1	3	9.5	1	0	45.09	43.06	47.12	4.06	-6.62	-6	-7.24	-1.24	45.35	43.59	40.63	47.97	44.06	42.25	45.87	3.63	44.17	43.18	40.32	3.54	2.72	0.57	0.22	0.04	-0.46	0.25	0.4	-0.14	0.2	-0.09	0.19	-0.24
82	2	2	2	5	1	3	9.5	1	0	45.82	43.53	48.11	4.58	-7.43	-6.2	-8.66	-2.47	45.39	43.88	41.46	49.8	44.5	42.97	46.04	3.07	43.99	42.04	40.78	4.79	3.69	1.62	-1.57	0.27	0.06	0.27	1.33	0.41	-0.17	-0.05	0.01	1.26
82	1	3	2	5	1	3	9.5	1	0
82	2	3	2	5	1	3	9.5	1	0
82	1	4	2	5	1	3	9.5	1	0	45.1	42.95	47.24	4.29	-6.45	-6.08	-6.83	-0.74	45.2	44.26	42.52	47.78	44.08	42.03	46.14	4.11	44.09	44.18	43.87	4.07	3.13	0.44	0.26	-0.23	-0.24	-0.12	0.26	0.02	0.02	0.1	0.02	-0.24
82	2	4	2	5	1	3	9.5	1	0	44.28	43.41	45.16	1.75	-6.41	-5.8	-7.01	-1.2	44.34	43.28	41.96	46.37	43.57	42.95	44.19	1.23	43.23	42.07	40.42	2.49	1.92	1.62	1.27	-0.95	0.18	0.3	1.04	0.39	-0.02	0.03	0.09	-0.96
83	1	1	1	6	1	3	9.5	0	1	42.56	42.05	43.08	1.03	-6.58	-6.35	-6.8	-0.45	42.56	41.84	40.45	43.22	41.05	40.69	41.41	0.72	41.02	40.96	39.81	0.87	0.67	0.35	-0.03	-0.09	-0.11	-0.31	0.18	0.08	0.07	0.09	0.08	-0.08
83	2	1	1	6	1	3	9.5	0	1	41.58	41.08	42.08	0.99	-6.19	-5.86	-6.53	-0.67	41.89	39.24	36.9	43.68	40.17	39.39	40.96	1.58	40.53	38.73	36.57	3.34	2.57	2.24	-1.29	1.69	0.42	-0.54	0.98	0.43	-0.19	-0.44	0.58	-0.46
83	1	2	1	6	1	3	9.5	0	1	42.53	41.34	43.71	2.37	-6.18	-5.69	-6.68	-0.98	42.51	41.27	39.01	44.63	41.49	40.65	42.32	1.67	41.72	39.04	34.08	1.78	1.37	0.056	-0.17	0.13	-0.41	0.31	0.45	-0.1	0.23	-0.08	0.3	0.22
83	2	2	1	6	1	3	9.5	0	1	39.88	37.49	42.27	4.78	-4.34	-2.99	-5.69	-2.7	41.58	39.51	37.51	43.88	39.97	38.15	41.8	3.65	41.37	43.39	45.17	7.87	6.06
83	1	3	1	6	1	3	9.5	0	1
83	2	3	1	6	1	3	9.5	0	1
83	1	4	1	6	1	3	9.5	0	1	42.26	41.43	43.09	1.66	-7.59	-6.64	-8.53	-1.88	42.23	41.82	41.11	43.3	39.43	37.3	41.56	4.27	39.79	36.01	32.84	1.63	1.26	0.44	-0.02	0.01	-0.11	-0.43	0.18	-0.03	0.04	0.12	0.11	-0.07
83	2	4	1	6	1	3	9.5	0	1	42.96	42.01	43.91	1.9	-6.38	-5.93	-6.82	-0.89	42.73	41.87	41.12	44.69	41.74	40.61	42.87	2.27	41.55	42.45	45.45	2.37	1.82	0.95	-0.31	0.66	0.27	-0.54	0.8	-0.63	-0.17	0.1	-0.1	0.44
84	1	1	1	10	1	1		1	0	42.62	42.36	42.88	0.52	-6.48	-6.36	-6.6	-0.25	42.54	42.52	42.06	43.33	41.26	41.06	41.46	0.4	41.09	41.86	42.48	0.88	0.68	0.12	-0.04	0.09	-0.04	-0.06	0.28	0.02	0.05	0.26	0.03	-0.06
84	2	1	1	10	1	1		1	0	42.8	42.49	43.11	0.62	-6.47	-6.32	-6.62	-0.29	42.69	42.46	41.51	43.98	41.46	41.27	41.66	0.39	41.2	41.8	42.36	0.7	0.54	0.17	0.02	-0.03	-0.11	0.12	0.26	0.06	-0.01	0.25	0.02	-0.06
84	1	2	1	10	1	1		1	0	43.13	42.62	43.63	1.01	-6.31	-6.07	-6.54	-0.46	43.11	42.55	40.78	44.08	42	41.66	42.33	0.66	41.93	42.45	41.86	1.02	0.79	0.37	0.33	-0.09	-0.04	-0.14	0.18	0	-0.05	0.17	0.04	0
84	2	2	1	10	1	1		1	0	42.93	42.75	43.1	0.35	-6.23	-6.09	-6.38	-0.29	42.96	42.3	41.39	43.27	41.77	41.49	42.05	0.56	41.84	41.95	41.67	0.9	0.69	0.3	-0.14	0.03	-0.11	-0.25	0.34	0.25	-0.06	0.11	0.07	-0.18
84	1	3	1	10	1	1		1	0	43.02	42.53	43.5	0.97	-6.26	-6.04	-6.48	-0.44	43	42.38	41.56	44	41.92	41.6	42.24	0.64	41.85	42.42	43.72	1.01	0.78	0.14	0.05	-0.08	-0.07	0.07	0.29	0.21	0.03	0.13	0.06	0.12
84	2	3	1	10	1	1		1	0	42.93	42.67	43.19	0.52	-6.47	-5.91	-7.03	-1.12	42.92	42.47	41.04	43.72	41.53	41.21	41.85	0.64	41.78	42.74	42.62	0.84	0.65	0.47	0.26	-0.17	-0.15	-0.33	0.29	0.02	-0.01	0.21	0.03	-0.19
84	1	4	1	10	1	1		1	0
84	2	4	1	10	1	1		1	0
85	1	1	1	6	1	3	9.5	1	0	44.57	44	45.14	1.15	-6.83	-6.61	-7.06	-0.45	44.57	44.25	43.68	45.37	43.07	42.65	43.5	0.86	43.03	43.56	45.38	1.18	0.91	0.65	-0.09	0.01	-0.63	-0.1	0.27	0	0.04	0.24	-0.02	0.11
85	2	1	1	6	1	3	9.5	1	0	44.64	43.84	45.44	1.6	-6.89	-6.56	-7.22	-0.66	44.6	44.05	43.36	45.51	43.1	42.53	43.66	1.13	43.07	44.01	46.47	1.66	1.28	0.76	-0.21	-0.15	0.72	-0.03	0.24	0.04	0.08	0.17	0	0.13
85	1	2	1	6	1	3	9.5	1	0	45.19	44.43	45.95	1.52	-6.62	-6.41	-6.84	-0.44	45.09	44.43	42.78	46.43	44.02	43.38	44.67	1.28	43.84	44.16	44.08	1.53	1.18	0.77	-0.36	0.03	-0.64	-0.24	0.21	-0.01	0.06	0.17	0.03	0.1
85	2	2	1	6	1	3	9.5	1	0	44.78	43.81	45.75	1.94	-6.7	-6.56	-6.84	-0.28	44.73	44.48	43.95	46.18	43.46	42.51	44.42	1.91	43.31	44.19	46.19	2.2	1.7	0.58	-0.18	0.21	0.51	0.07	0.34	0.13	0	0.28	-0.09	0.1
85	1	3	1	6	1	3	9.5	1	0	44.66	43.84	45.49	1.66	-6.66	-6.54	-6.77	-0.24	44.66	44.37	43.75	45.93	43.42	42.58	44.27	1.69	43.31	43.97	45.65	1.86	1.43	0.7	0	0.2	-0.6	-0.29	0.33	-0.13	0.07	0.27	-0.06	-0.1
85	2	3	1	6	1	3	9.5	1	0	44.53	43.82	45.24	1.42	-6.55	-6.45	-6.64	-0.19	44.37	43.87	42.75	45.45	43.21	42.51	43.92	1.41	42.89	43.47	46.89	1.16	0.89	0.64	0.08	-0.05	0.57	0.26	0.28	0.14	0	0.17	0.17	0.06
85	1	4	1	6	1	3	9.5	1	0
85	2	4	1	6	1	3	9.5	1	0
86	1	1	1	12	2	2		1	1	44.2	44.04	44.36	0.32	-6.46	-6.34	-6.58	-0.24	44.19	44.24	44.06	45.41	43.05	42.92	43.17	0.25	42.97	44.05	45.56	1.44	1.11	0.58	-0.37	0.44	-0.1	-0.03	0.37	-0.04	0.07	0.35	-0.06	0.07
86	2	1	1	12	2	2		1	1	44.35	44.09	44.62	0.53	-6.54	-6.44	-6.65	-0.21	44.34	44.29	43.85	45.24	43.15	42.96	43.34	0.38	43.09	44.03	45.22	1.34	1.03	0.4	-0.21	0.26	0.2	-0.06	0.34	0.02	0.01	0.33	-0.05	-0.04
86	1	2	1	12	2	2		1	1	44.46	44.15	44.77	0.63	-6.52	-6.18	-6.85	-0.67	44.6	44.36	43.08	46.39	43.78	43.54	44.01	0.48	43.57	44.63	45.16	1.48	1.14	0.53	-0.19	0.43	-0.08	-0.22	0.51	0.41	0.1	0.28	-0.04	-0.05
86	2	2	1	12	2	2		1	1	44.36	43.91	44.81	0.9	-6.69	-6.03	-7.35	-1.32	44.49	44.46	43.94	46.58	42.96	42.09	43.83	1.74	43.41	44.74	46.27	1.65	1.27	0.58	-0.15	0.37	0.09	-0.41	0.63	-0.55	-0.09	0.3	-0.02	0.01
86	1	3	1	12	2	2		1	1
86	2	3	1	12	2	2		1	1
86	1	4	1	12	2	2		1	1	44.51	44.33	44.7	0.38	-6.27	-6.14	-6.39	-0.25	44.44	44.49	44.1	45.92	43.53	43.38	43.67	0.3	43.45	44.65	46.18	n/a	n/a	0.69	-0.43	0.51	-0.18	-0.03	0.35	-0.03	0.02	0.34	-0.02	0.05
86	2	4	1	12	2	2		1	1	44.82	44.15	45.48	1.33	-6.33	-6.19	-6.47	-0.28	44.65	44.53	43.88	46.56	43.89	43.24	44.54	1.3	43.67	44.87	46.53	2.09	1.61	0.77	-0.6	0.47	0.04	-0.13	0.34	-0.07	0.04	0.32	-0.07	-0.05
87	1	1	1	9	2	4		1	1	42.45	40.69	44.21	3.53	-5.89	-5.54	-6.23	-0.7	42.25	41.83	41.44	44.84	41.16	39.27	43.04	3.77	41.09	41.03	42.16	3.23	2.49	0.59	-0.23	-0.18	-0.51	0.09	0.41	-0.03	-0.05	0.15	0.1	0.36
87	2	1	1	9	2	4		1	1	42.21	40.73	43.69	2.96	-5.89	-5.76	-6.03	-0.26	42.3	40.9	38.82	44.24	41.53	39.99	43.08	3.08	41.39	41.13	39.72	2.54	1.96	0.75	-0.31	0.46	0.41	-0.29	0.48	-0.29	0.19	-0.11	0.28	-0.14
87	1	2	1	9	2	4		1	1	41.74	40.24	43.23	2.99	-5.49	-4.96	-6.03	-1.07	41.64	39.81	37.23	43.91	41.3	39.92	42.69	2.76	40.82	39.81	36.66	2.88	2.22	1.66	-0.79	-0.3	-0.57	1.32	0.96	0.54	0.12	-0.25	0.61	0.42
87	2	2	1	9	2	4		1	1	40.84	40.63	41.05	0.43	-6.24	-4.76	-7.73	-2.97	40.64	40.53	39.2	42.54	38.8	36.96	40.63	3.67	39.32	40.08	41.76	0.99	0.76	0.44	-0.01	-0.11	0.34	-0.26	0.32	0.04	0.21	0.22	-0.03	0.1
87	1	3	1	9	2	4		1	1	42.47	40.94	43.99	3.05	-6	-5.78	-6.22	-0.44	42.56	41.76	40.9	44.88	41.55	40.04	43.07	3.03	41.59	41.82	42.95	2.68	2.06	0.56	0.05	-0.3	-0.46	0.05	0.24	0.11	-0.13	0.1	0.1	-0.1
87	2	3	1	9	2	4		1	1	42.3	40.22	44.38	4.15	-6	-5.78	-6.22	-0.43	42.44	41.67	39.83	44.56	41.38	39.23	43.53	4.3	41.43	41.59	40.7	3.89	3	0.64	0.18	-0.18	0.39	-0.44	0.44	-0.29	0.19	0.1	0.08	-0.23
87	1	4	1	9	2	4		1	1	42.56	40.91	44.21	3.3	-6.09	-5.83	-6.35	-0.52	42.6	41.89	40.75	44.86	41.71	40.07	43.37	3.3	41.61	41.82	41.82	2.94	2.26	0.66	0.06	-0.27	-0.58	0.18	0.18	-0.02	-0.12	0.1	0.08	-0.03
87	2	4	1	9	2	4		1	1	42.24	40.38	44.1	3.72	-6	-5.81	-6.19	-0.38	42.12	41.56	40.33	44.63	41.31	39.38	43.23	3.85	41.08	41.53	41.99	3.43	2.64	0.54	0.04	-0.13	0.43	-0.29	0.22	-0.04	0.09	0.14	0.09	0.1
88	1	1	1	12	1	3	9.5	1	0	44.32	43.67	44.97	1.3	-6.34	-6.17	-6.51	-0.34	44.37	43.66	42.4	45.21	43.32	42.74	43.89	1.14	43.31	43.66	43.76	1.39	1.07	0.21	0.05	0.1	-0.15	-0.1	0.19	0.04	0.02	0.15	-0.02	0.1
88	2	1	1	12	1	3	9.5	1	0	44.46	43.66	45.27	1.61	-6.43	-6.24	-6.62	-0.37	44.49	43.82	42.57	45.43	43.39	42.66	44.12	1.46	43.29	43.8	44.99	1.9	1.46	0.16	0.03	0	0.15	-0.03	0.24	-0.06	0.1	0.17	-0.12	-0.03
88	1	2	1	12	1	3	9.5	1	0	44.45	43.53	45.37	1.84	-6.42	-6.22	-6.63	-0.41	44.44	43.7	42.15	46.21	43.38	42.54	44.21	1.67	43.29	43.65	43.57	1.83	1.41	0.34	-0.07	0.31	-0.08	-0.1	0.16	-0.05	0.01	0.15	0	-0.01
88	2	2	1	12	1	3	9.5	1	0	44.22	43.56	44.88	1.31	-6.59	-6.32	-6.84	-0.51	44.34	43.67	42.08	45.17	43.1	42.51	43.7	1.2	43.11	43.53	43.82	1.57	1.2	0.24	-0.08	0.06	0.11	0.2	0.26	0.06	0.03	0.15	-0.01	-0.2
88	1	3	1	12	1	3	9.5	1	0	42.47	40.94	43.99	3.05	-6	-5.78	-6.22	-0.44	42.56	41.76	40.9	44.88	41.55	40.04	43.07	3.03	41.59	41.82	42.95	2.68	2.06
88	2	3	1	12	1	3	9.5	1	0	42.3	40.22	44.38	4.15	-6	-5.75	-6.22	-0.43	42.44	41.67	39.83	44.56	41.38	39.23	43.53	4.3	41.43	41.59	40.7	3.89	3
88	1	4	1	12	1	3	9.5	1	0	44.39	43.32	45.46	2.13	-6.43	-6.2	-6.66	-0.46	44.39	43.62	41.86	45.84	43.31	42.33	44.28	1.95	43.23	43.58	43.1	2.17	1.67	0.26	0.08	0.22	-0.1	0.04	0.22	-0.02	0.06	0.16	0.01	0.14
88	2	4	1	12	1	3	9.5	1	0	44.37	43.66	45.07	1.41	-6.47	-6.29	-6.66	-0.38	44.38	43.76	42.55	45.23	43.23	42.62	43.83	1.21	43.2	43.66	43.74	1.67	1.29	0.15	0	0.07	0.09	-0.1	0.23	-0.01	0.08	0.17	-0.12	0.02
89	1	1	1	13	1	3	9	1	0	40.52	40.1	40.95	0.85	-5.85	-5.79	-5.91	-0.12	40.61	39.78	38.03	41.29	39.51	39.09	39.93	0.84	39.53	39.46	38.77	0.74	0.57	0.19	0.02	-0.1	-0.15	-0.05	0.18	0.06	-0.07	0.04	0.07	-0.14
89	2	1	1	13	1	3	9	1	0	40.7	39.37	42.04	2.66	-5.99	-5.84	-6.15	-0.31	40.73	39.7	37.44	42.39	39.56	38.22	40.92	2.7	39.53	39.28	37.73	2.33	1.79	0.19	-0.05	-0.03	0.08	-0.16	0.21	-0.01	0.08	-0.01	0.15	-0.13
89	1	2	1	13	1	3	9	1	0	40.63	40.1	41.16	1.06	-5.73	-5.63	-5.83	-0.2	40.77	39.45	37.14	41.7	39.74	39.23	40.24	1.01	39.85	39.17	37.47	1.45	1.12	0.52	0.3	-0.28	-0.3	0.12	0.6	0.52	-0.22	-0.08	0.11	-0.15
89	2	2	1	13	1	3	9	1	0	40.9	39.71	42.08	2.37	-5.8	-5.63	-5.98	-0.35	41.04	39.71	38.01	42.66	39.97	38.8	41.14	2.33	40.08	39.43	38.63	1.98	1.53	0.24	-0.15	-0.18	0.04	-0.06	0.31	0.26	-0.02	-0.1	0.11	-0.07
89	1	3	1	13	1	3	9	1	0
89	2	3	1	13	1	3	9	1	0
89	1	4	1	13	1	3	9	1	0
89	2	4	1	13	1	3	9	1	0
90	1	1	1	9	1	3	8.5	0	1	42.76	72.02	43.49	1.47	-6.14	-5.93	-6.35	-0.42	42.73	41.93	40.33	43.93	41.77	41.15	42.39	1.25	41.68	42.03	42.66	1.44	1.11	0.26	-0.1	-0.05	-0.04	-0.23	0.11	-0.04	0.01	0.1	0.02	-0.02
90	2	1	1	9	1	3	8.5	0	1	42.96	42.63	43.29	0.66	-6.17	-6.05	-6.29	-0.24	42.95	42.48	41.19	43.46	41.93	41.65	42.21	0.56	41.91	42.36	42.49	0.72	0.55	0.15	-0.06	-0.05	0.11	0.06	0.19	0.01	0.03	0.19	0.03	-0.02
90	1	2	1	9	1	3	8.5	0	1	42.36	41.68	43.05	1.37	-6.16	-5.99	-6.33	-0.34	42.42	41.93	41.64	43.81	41.3	40.66	41.95	1.29	41.28	41.85	43.78	1.63	1.25	0.24	-0.09	0	-0.04	-0.22	0.28	0.22	-0.01	0.16	-0.07	0.02
90	2	2	1	9	1	3	8.5	0	1	43.23	42.76	43.7	0.93	-6.24	-6.1	-6.38	-0.28	43.11	42.63	41.49	44.17	42.2	41.81	42.59	0.78	41.97	42.62	43.24	1.1	0.84	0.27	-0.18	0.15	0.11	-0.05	0.19	0.12	-0.01	0.14	0.02	0
90	1	3	1	9	1	3	8.5	0	1
90	2	3	1	9	1	3	8.5	0	1
90	1	4	1	9	1	3	8.5	0	1	42.46	41.87	43.05	1.18	-6.09	-5.87	-6.3	-0.43	42.56	41.85	41.09	43.48	41.5	41.04	41.97	0.93	41.54	41.75	42.53	1.2	0.93	0.07	-0.04	0.01	0.03	-0.05	0.19	0.09	-0.02	0.1	0.03	-0.13
90	2	4	1	9	1	3	8.5	0	1	42.8	42.38	43.22	0.84	-6.19	-6.05	-6.33	-0.25	42.84	42.41	41.17	43.57	41.75	41.42	42.07	0.65	41.74	42.35	42.78	0.81	0.63	0.13	0.03	0.07	0.1	-0.02	0.25	-0.04	0	0.19	0.07	-0.14
91	1	1	1	7	1	1		0	1	41.97	41.62	42.32	0.7	-6.07	-6.01	-6.12	-0.11	41.87	41.14	39.43	42.63	40.77	40.31	41.23	0.93	40.66	39.94	38.09	0.95	0.73	0.59	0.38	-0.34	-0.23	0.01	0.48	0.4	0.09	0.08	0.05	-0.22
91	2	1	1	7	1	1		0	1	42.21	41.97	42.45	0.48	-6.13	-5.98	-6.28	-0.3	42.27	41.59	40	42.75	41.13	40.84	41.42	0.58	41.13	41.34	41.02	0.58	0.45	0.27	-0.06	-0.24	0.05	0.1	0.15	0.02	0.05	0.12	0.03	-0.07
91	1	2	1	7	1	1		0	1	41.34	40.09	42.58	2.5	-6.6	-5.93	-7.26	-1.33	41.17	40.83	39.23	43.24	39.6	37.55	41.66	4.11	39.01	41.65	41.49	2.18	1.68	0.58	0.1	-0.44	-0.06	-0.37	0.44	-0.22	-0.09	0.17	0.17	0.29
91	2	2	1	7	1	1		0	1	41.58	41.11	42.04	0.94	-6.94	-5.57	-8.3	-2.72	41.57	41.39	40.39	42.35	39.52	37.57	41.48	3.91	39.18	42.41	44.35	0.88	0.68	0.68	-0.04	0.04	0.65	0.18	0.35	0.21	0.06	0.24	0.08	-0.08
91	1	3	1	7	1	1		0	1	42.13	41.02	43.24	2.21	-15.83	-5.79	-25.88	-20.09	41.95	41.41	40.9	43.91	19.29	-2.65	41.7	44.35	25.06	31.35	31.91	2.8	2.15	0.9	-0.5	-0.43	-0.15	0.59	0.61	0.44	-0.09	0.04	0.1	0.4
91	2	3	1	7	1	1		0	1	40.58	38.98	42.17	3.18	-5.91	-5.21	-6.62	-1.41	40.71	39.03	37.06	42.91	39.03	37.43	40.64	3.22	39.27	38.09	36.12	2.73	2.1	0.54	-0.02	-0.5	-0.12	0.16	0.39	0.17	-0.12	-0.2	0.26	0.03
91	1	4	1	7	1	1		0	1
91	2	4	1	7	1	1		0	1
92	1	1	1	12	1	1		0	1	42.95	42.39	43.5	1.11	-6.22	-6.19	-6.25	-0.07	43	42.5	41.53	43.77	41.78	41.16	42.4	1.24	41.81	42.41	42.62	1.2	0.93	0.34	-0.16	0.26	-0.13	-0.07	0.24	0.08	0.04	0.17	0.01	-0.14
92	2	1	1	12	1	1		0	1	41.95	41.24	42.66	1.42	-6.1	-5.96	-6.25	-0.28	41.9	41.69	40.5	43.3	40.88	40.2	41.56	1.35	40.76	41.47	41.64	1.59	1.22	0.57	-0.35	0.23	-0.34	-0.2	0.25	-0.09	0.01	0.19	0	-0.13
92	1	2	1	12	1	1		0	1	42.78	42.24	43.33	1.09	-6.21	-6.07	-6.35	-0.28	42.74	42.42	41.59	43.75	41.7	41.23	42.17	0.95	41.59	42.16	42.8	1.29	0.99	0.35	-0.14	0.21	-0.17	-0.16	0.21	0.06	0.02	0.2	-0.02	-0.04
92	2	2	1	12	1	1		0	1	42.16	41.47	42.85	1.38	-6.33	-5.99	-6.66	-0.67	42.2	41.63	39.92	43.36	41.23	40.53	41.93	1.4	41.03	41.43	41.12	1.17	0.9	0.52	-0.23	0.15	-0.06	-0.44	0.34	0.05	0.01	0.13	0.21	-0.23
92	1	3	1	12	1	1		0	1
92	2	3	1	12	1	1		0	1
92	1	4	1	12	1	1		0	1	42.09	41.18	43.01	1.83	-6.55	-6.21	-6.9	-0.69	42.23	42	40.78	43.7	40.43	39.19	41.66	2.47	40.82	41.53	41.55	1.76	1.36	0.66	-0.45	0.24	-0.11	-0.4	0.5	0.1	0.07	0.22	0.02	0.43
92	2	4	1	12	1	1		0	1	41.85	41.09	42.61	1.52	-6.07	-5.96	-6.18	-0.22	41.84	41.62	40.4	43.32	40.8	40.04	41.55	1.5	40.78	41.44	41.5	1.76	1.35	0.44	-0.33	0.28	-0.04	0.04	0.23	0.06	0.03	0.21	-0.05	-0.04
93	1	1	1	9	1	3	8.5	1	0	43.93	43.26	44.6	1.34	-6.14	-6.02	-6.27	-0.25	43.87	43.54	42.54	44.78	43.05	42.42	43.68	1.27	42.98	43.93	44.81	1.36	1.05	0.25	0.1	0.21	-0.08	0.03	0.27	0.03	-0.05	0.23	0.02	0.11
93	2	1	1	9	1	3	8.5	1	0	43.39	42.61	44.17	1.56	-6.31	-6.11	-6.5	-0.38	43.24	42.28	40.11	44.27	42.44	41.7	43.18	1.48	42.23	42.7	41.17	1.57	1.21	0.55	-0.05	0.49	0.2	-0.14	0.53	-0.48	-0.03	0.07	0.13	0.16
93	1	2	1	9	1	3	8.5	1	0	42.95	41.9	44	2.1	-6.12	-6.08	-6.16	-0.08	43.27	41.55	39.3	44.65	41.99	40.74	43.23	2.49	42.28	41.78	41.31	2.4	1.85	1.09	-0.23	-0.86	-0.3	-0.55	0.58	-0.16	-0.02	-0.16	0.21	0.49
93	2	2	1	9	1	3	8.5	1	0	43.4	42.45	44.36	1.91	-5.88	-5.47	-6.3	-0.83	43.37	42.72	41.07	44.82	42.72	42.06	43.38	1.32	42.61	43.31	43.06	2.01	1.55	0.65	-0.43	0.45	-0.18	-0.07	0.22	-0.02	0.1	0.14	0.13	-0.03
93	1	3	1	9	1	3	8.5	1	0	44.21	42.73	45.69	2.96	-6.53	-6.07	-6.99	-0.93	44.23	43.33	41.67	46.17	43	41.78	44.22	2.43	43.22	43.13	42.76	3.23	2.49	0.45	-0.29	0.32	0.05	0.09	0.39	-0.28	-0.06	0.1	-0.09	0.22
93	2	3	1	9	1	3	8.5	1	0	43.67	43.22	44.13	0.91	-6.15	-6.08	-6.21	-0.13	43.76	43.23	41.67	44.73	42.76	42.3	43.23	0.93	42.81	43.31	43.08	1.08	0.83	0.38	-0.18	0.27	0.16	-0.11	0.31	-0.01	0.11	0.2	0.03	-0.21
93	1	4	1	9	1	3	8.5	1	0
93	2	4	1	9	1	3	8.5	1	0
94	1	1	1	8	1	3	9.5	0	1	40.75	40.08	41.42	1.33	-5.78	-5.64	-5.91	-0.27	40.66	40.58	39.12	42.47	39.84	39.23	40.46	1.24	39.72	40.51	40.11	1.31	1.01	0.56	-0.21	0.23	-0.42	-0.2	0.25	0.04	0.02	0.24	-0.01	-0.01
94	2	1	1	8	1	3	9.5	0	1	41.11	40.49	41.72	1.23	-5.83	-5.76	-5.91	-0.15	41.1	40.68	39.35	42.51	40.2	39.58	40.82	1.24	40.13	40.75	40.86	1.03	0.8	0.32	0.04	0.08	0.31	-0.02	0.23	0.04	0.03	0.21	0.06	-0.06
94	1	2	1	8	1	3	9.5	0	1	40.12	39.48	40.77	1.29	-5.08	-4.29	-5.87	-1.58	40.26	40.26	39.94	41.94	39.47	39.3	39.64	0.34	39.47	40.81	42.38	1.72	1.33	0.81	-0.61	0.22	-0.43	0.24	0.55	0.16	-0.02	0.27	0.01	-0.46
94	2	2	1	8	1	3	9.5	0	1	40.89	40.29	41.5	1.21	-5.77	-5.69	-5.85	-0.15	40.94	40.52	39.39	42.16	40.01	39.4	40.62	1.22	40	40.41	40.19	1.08	0.83	0.29	-0.01	0.14	0.26	0.01	0.21	-0.03	-0.01	0.19	0.04	-0.07
94	1	3	1	8	1	3	9.5	0	1
94	2	3	1	8	1	3	9.5	0	1
94	1	4	1	8	1	3	9.5	0	1
94	2	4	1	8	1	3	9.5	0	1
95	1	1	2	8	1	3	7	1	0	41.71	41.11	42.3	1.19	-6.03	-5.95	-6.11	-0.17	41.76	41.12	39.87	42.61	40.67	40.08	41.25	1.17	40.7	40.88	40.85	1.14	0.88	0.39	-0.11	0.15	-0.31	-0.16	0.13	0.02	0.02	0.11	0.01	-0.06
95	2	1	2	8	1	3	7	1	0	42.06	41.54	42.57	1.03	-6.04	-5.98	-6.11	-0.13	42.07	41.43	39.98	45.93	41.02	40.47	41.58	1.1	41	41.27	40.97	0.97	0.75	0.29	-0.08	0.1	0.21	-0.15	0.16	-0.06	0.05	0.14	0.03	0
95	1	2	2	8	1	3	7	1	0
95	2	2	2	8	1	3	7	1	0
95	1	3	2	8	1	3	7	1	0	42.08	41.55	42.61	1.07	-5.93	-5.76	-6.09	-0.33	42.1	41.35	39.39	43.33	41.21	40.77	41.64	0.87	41.07	41.51	40.82	1.15	0.89	0.33	-0.14	0.03	-0.28	0.08	0.29	-0.2	-0.06	0.09	0.13	0.11
95	2	3	2	8	1	3	7	1	0	41.89	41.49	42.29	0.81	-6.08	-5.86	-6.3	-0.44	41.9	41.42	40.54	42.69	40.81	40.13	41.5	1.38	40.84	41.24	41.71	1.1	0.84	0.37	-0.05	0.13	0.33	0.02	0.21	-0.06	-0.03	0.17	-0.08	0.06
95	1	4	2	8	1	3	7	1	0
95	2	4	2	8	1	3	7	1	0
96	1	1	1	13	1	1		0	1	42.41	41.33	43.48	2.15	-5.97	-5.8	-6.13	-0.32	42.35	41.72	40.77	44.14	41.53	40.48	42.59	2.11	41.42	41.69	42.18	1.96	1.51	0.42	-0.12	0.21	-0.3	-0.15	0.15	-0.06	0.05	0.12	0.03	-0.01
96	2	1	1	13	1	1		0	1	41.96	41.2	42.73	1.53	-5.96	-5.84	-6.07	-0.22	42.06	41.35	40.04	43.31	41.05	40.29	41.8	1.51	41.09	41.3	41.19	1.41	1.08	0.25	-0.05	0.13	0.16	-0.12	0.2	-0.03	0.01	0.11	0.06	-0.15
96	1	2	1	13	1	1		0	1	42.1	41.16	43.04	1.89	-5.98	-5.79	-6.18	-0.4	42.07	41.69	40.93	43.88	41.15	40.26	42.04	1.78	41.03	41.64	43.14	1.83	1.41	0.43	-0.1	0.36	-0.2	-0.04	0.18	0.04	0.02	0.17	0.04	0
96	2	2	1	13	1	1		0	1	42.02	41.34	42.69	1.35	-5.91	-5.71	-6.1	-0.38	42.07	41.37	40.09	43.41	41.15	40.58	41.71	1.13	41.19	41.34	41.41	1.53	1.18	0.46	0.18	0.27	-0.02	-0.33	0.31	-0.15	0.05	0.07	0.05	-0.24
96	1	3	1	13	1	1		0	1	42.13	41.21	43.04	1.83	-5.95	-5.78	-6.13	-0.34	42.16	41.57	41.18	43.36	41.25	40.38	42.12	1.75	41.19	41.53	42.88	1.84	1.41	0.5	-0.01	0.38	-0.33	-0.04	0.21	-0.03	0.04	0.13	0.04	-0.15
96	2	3	1	13	1	1		0	1	42.23	41.48	42.99	1.51	-5.93	-5.72	-6.14	-0.42	42.2	41.34	39.82	43.71	41.37	40.71	42.03	1.32	41.31	41.35	40.97	1.07	0.82	0.33	0.24	-0.03	0.09	-0.2	0.29	-0.01	0	-0.02	0.29	-0.05
96	1	4	1	13	1	1		0	1
96	2	4	1	13	1	1		0	1
97	1	1	2	6	1	4		1	1	43.67	43.13	44.21	1.07	-6.1	-5.94	-6.27	-0.32	43.81	42.9	41.15	44.67	42.92	42.46	43.37	0.9	42.67	43.24	43.69	1.28	0.99	0.86	-0.02	0.24	-0.25	-0.78	0.42	-0.27	0.2	0.1	-0.16	0.15
97	2	1	2	6	1	4		1	1	43.74	43.38	44.1	0.72	-6.72	-5.99	-7.45	-1.46	43.8	42.72	40.53	44.34	42.26	41.89	42.64	0.75	42.35	42.19	41	0.91	0.7	0.51	-0.18	0.04	-0.12	0.47	0.23	0.21	0	0.02	0.09	0.04
97	1	2	2	6	1	4		1	1	43.55	43.24	43.85	0.61	-6.2	-5.74	-6.66	-0.92	43.39	41.66	39.41	44.48	42.62	41.79	43.45	1.66	42.37	41.16	39.43	1.58	1.22	0.72	-0.64	-0.03	-0.29	0.15	0.81	0.13	-0.12	-0.2	0.37	-0.67
97	2	2	2	6	1	4		1	1	43.71	43.1	44.31	1.21	-6.35	-6.2	-6.5	-0.3	43.84	42.47	40.49	45.64	42.6	41.95	43.26	1.31	42.62	42.33	41.46	1.45	1.12	1.03	-0.79	0.59	0.18	-0.25	0.44	0.2	0	-0.06	0.3	-0.25
97	1	3	2	6	1	4		1	1
97	2	3	2	6	1	4		1	1
97	1	4	2	6	1	4		1	1
97	2	4	2	6	1	4		1	1
98	1	1	2	5	1	1		1	0	44.08	43.41	44.76	1.35	-6.2	-6.14	-6.26	-0.12	44.04	43.35	41.74	44.99	43.2	42.49	43.9	1.41	43.19	43.41	43.28	1.22	0.94	0.44	-0.12	0.24	-0.31	-0.17	0.18	-0.05	0	0.15	0.09	-0.03
98	2	1	2	5	1	1		1	0	43.73	42.55	44.92	2.37	-6.54	-6.29	-6.8	-0.5	43.74	43.07	41.55	45.32	42.67	41.48	43.87	2.39	42.44	42.93	42.05	1.94	1.49	0.39	0.04	-0.16	0.29	0.21	0.44	-0.07	0.1	0.13	0.14	0.37
98	1	2	2	5	1	1		1	0	44.29	43.79	44.8	1	-6.61	-6.08	-7.13	-1.05	44.05	42.96	40.44	45.39	42.86	42.06	43.66	1.6	42.84	43.3	43.64	1.42	1.09	0.66	0.52	0.06	-0.25	0.32	0.62	0.39	0.17	0.03	0.05	-0.45
98	2	2	2	5	1	1		1	0	44.1	43.38	44.83	1.46	-6.52	-6.36	-6.67	-0.31	44.24	43.5	41.79	45.09	42.99	42.15	43.83	1.69	42.96	43.56	43.33	1.5	1.15	0.3	0	-0.05	0.29	0.07	0.23	0.08	0.02	0.13	-0.01	-0.17
98	1	3	2	5	1	1		1	0	44.44	43.45	45.43	1.98	-6.31	-5.94	-6.68	-0.74	44.44	43.69	42.11	45.76	43.6	42.73	44.46	1.72	43.49	43.83	43.87	1.86	1.43	0.33	-0.18	0	-0.25	-0.1	0.18	0.09	-0.04	0.14	0.03	0.04
98	2	3	2	5	1	1		1	0	44.26	43.13	45.39	2.25	-6.33	-6.11	-6.54	-0.43	44.44	43.45	41.57	46.19	43.28	42.22	44.34	2.12	43.38	43.55	42.88	2.2	1.7	0.35	0	0.07	0.34	-0.04	0.39	-0.05	0	0.07	0.08	-0.37
98	1	4	2	5	1	1		1	0
98	2	4	2	5	1	1		1	0
99	1	1	1	4	1	1		0	1	43.75	43.31	44.18	0.87	-6.3	-6.17	-6.44	-0.28	43.86	42.91	41.36	44.72	42.7	42.36	43.05	0.7	42.77	42.79	42.55	0.87	0.67	0.51	0.04	0.27	-0.37	-0.22	0.22	-0.05	-0.03	0.09	0.03	-0.19
99	2	1	1	4	1	1		0	1	43.91	43.42	44.4	0.98	-7.3	-6.67	-7.93	-1.26	43.96	42.77	40.67	44.77	42.33	41.47	43.2	1.73	42.32	43.81	44.85	1.02	0.79	0.51	-0.04	0.08	0.4	-0.29	0.16	0.11	-0.02	0.01	0.09	-0.06
99	1	2	1	4	1	1		0	1	43.44	43.21	43.67	0.46	-6.3	-6.14	-6.46	-0.32	43.43	42.69	42.12	44.14	42.38	42.25	42.5	0.25	42.31	42.58	44.06	0.95	0.73	0.5	-0.06	0.08	-0.38	-0.3	0.2	-0.08	0	0.11	-0.01	-0.15
99	2	2	1	4	1	1		0	1	43.55	42.64	44.47	1.83	-5.9	-5.54	-6.26	-0.72	43.77	42.29	39.92	47.03	42.41	41.42	43.41	1.99	42.79	43.57	44.45	2.68	2.06	1.48	-0.55	-0.78	0.54	-1	0.7	0.66	-0.13	-0.07	0.08	-0.15
99	1	3	1	4	1	1		0	1
99	2	3	1	4	1	1		0	1
99	1	4	1	4	1	1		0	1	43.64	43.24	44.04	0.8	-6.24	-6.16	-6.33	-0.17	43.56	42.7	41.17	44	42.68	42.29	43.07	0.78	42.53	42.76	42.85	0.76	0.59	0.55	-0.25	0.01	-0.45	-0.19	0.2	0.16	0.02	0.11	0.01	-0.03
99	2	4	1	4	1	1		0	1	44.06	43.46	44.66	1.2	-6.27	-6.09	-6.45	-0.36	44.05	43.02	41.29	44.89	43.19	42.64	43.73	1.09	43.06	42.92	42.62	1.25	0.97	0.28	0.07	-0.11	0.17	-0.19	0.23	-0.15	0.05	0.07	-0.01	0.15
100	1	1	2	8	1	1		0	1	46.61	45.83	47.38	1.55	-7.11	-6.6	-7.61	-1.01	46.6	45.85	44.32	47.9	45.99	45.04	46.93	1.89	45.4	47.16	49.74	1.94	1.49	0.57	-0.37	0.36	-0.14	-0.21	0.29	0.21	0.05	0.19	-0.01	-0.04
100	2	1	2	8	1	1		0	1	45.87	44.89	46.86	1.97	-6.54	-6.32	-6.76	-0.44	45.83	45.37	44.4	47.3	44.89	43.99	45.79	1.8	44.78	45.51	46.42	2.21	1.7	0.3	-0.13	0.23	0.1	0.11	0.26	-0.09	0.04	0.24	-0.03	0.04
100	1	2	2	8	1	1		0	1	46.65	45.7	47.61	1.91	-6.93	-6.59	-7.28	-0.69	46.76	46.1	44.43	48.19	45.81	44.95	46.67	1.72	45.6	46.32	46.38	2.03	1.56	0.46	-0.18	0.26	-0.08	-0.33	0.41	0.2	-0.03	0.24	0.06	-0.24
100	2	2	2	8	1	1		0	1	45.73	44.55	46.91	2.36	-6.59	-6.36	-6.82	-0.45	45.64	45.43	43.21	47.5	44.67	43.56	45.79	2.23	44.5	45.68	45.04	2.48	1.91	0.4	0.05	0.21	0.22	0.25	0.34	-0.06	0.06	0.32	-0.05	-0.05
100	1	3	2	8	1	1		0	1	46.61	45.45	47.77	2.32	-6.44	-6.25	-6.63	-0.39	46.67	45.92	44.18	48.47	45.84	44.7	46.97	2.27	45.85	45.91	45.75	2.29	1.76	0.49	0.11	0.35	-0.26	-0.19	0.33	-0.03	0.09	0.17	0.08	-0.25
100	2	3	2	8	1	1		0	1	46.03	44.7	47.36	2.66	-6.55	-6.33	-6.77	-0.43	46.09	45.66	44.32	47.99	44.96	43.63	46.3	2.67	44.92	45.83	46.2	2.89	2.23	0.35	0.07	0.23	0.09	0.25	0.41	0.12	0.03	0.26	-0.06	-0.29
100	1	4	2	8	1	1		0	1
100	2	4	2	8	1	1		0	1
101	1	1	1	5	1	3	9.5	0	1	41.51	40.83	42.2	1.38	-5.95	-5.81	-6.1	-0.29	41.5	41.25	40.61	42.55	40.52	39.87	41.16	1.29	40.46	40.92	41.79	1.47	1.13	0.46	0.14	-0.01	-0.39	-0.19	0.23	-0.02	0.1	0.2	-0.04	0.03
101	2	1	1	5	1	3	9.5	0	1	41.71	40.88	42.53	1.65	-5.94	-5.72	-6.16	-0.44	41.69	41.32	40.73	43.33	40.79	40.06	41.53	1.47	40.69	41.16	42.04	1.75	1.35	0.32	0.16	-0.09	0.25	-0.07	0.24	-0.08	-0.05	0.19	-0.04	-0.11
101	1	2	1	5	1	3	9.5	0	1	41.35	40.97	41.74	0.77	-6.06	-5.77	-6.35	-0.58	41.34	40.91	39.93	42.4	40.36	40.14	40.59	0.44	40.27	40.5	40.52	1.18	0.91	0.5	-0.34	0.12	-0.33	-0.11	0.49	-0.16	0.04	0.17	-0.03	-0.43
101	2	2	1	5	1	3	9.5	0	1	41.62	40.81	42.44	1.63	-5.78	-5.58	-5.99	-0.41	41.57	41.13	40.52	43.41	40.81	40.06	41.56	1.49	40.73	40.84	41.95	1.79	1.38	0.36	-0.17	0.13	0.25	0.14	0.29	-0.16	0.05	0.13	-0.02	0.2
101	1	3	1	5	1	3	9.5	0	1	40.3	38.88	41.72	2.83	-5.8	-5.69	-5.9	-0.21	40.76	40.34	39.54	42.29	38.9	37.23	40.58	3.35	39.59	39.99	40.67	2.73	2.1	0.79	0.09	0.42	-0.65	-0.12	0.75	0.7	0.15	0.13	0.03	0.16
101	2	3	1	5	1	3	9.5	0	1	41.9	41.07	42.72	1.65	-5.96	-5.78	-6.14	-0.37	41.93	41.36	40.45	43.11	40.96	40.21	41.71	1.51	40.94	41.18	41.53	1.82	1.4	0.33	0.13	-0.03	0.3	0	0.19	-0.13	0.03	0.13	-0.02	-0.05
101	1	4	1	5	1	3	9.5	0	1
101	2	4	1	5	1	3	9.5	0	1
102	1	1	1	21	1	1		1	0	42.41	41.48	43.34	1.86	-6.23	-6.07	-6.39	-0.32	42.53	42.11	41.86	43.69	41.25	40.37	42.14	1.77	41.31	41.96	43.81	1.85	1.42	0.59	0.29	-0.21	-0.45	-0.1	0.25	0.02	0.03	0.19	0.01	-0.16
102	2	1	1	21	1	1		1	0	42.41	41.05	43.76	2.71	-6.32	-5.89	-6.76	-0.87	42.66	42.11	41.11	44.37	41.53	40.26	42.81	2.55	41.51	42.55	43.78	2.78	2.14	0.43	0.31	-0.15	0.26	-0.04	0.45	-0.15	0.1	0.15	-0.06	-0.38
102	1	2	1	21	1	1		1	0	42.82	41.48	44.15	2.67	-6.12	-5.26	-6.97	-1.72	43.03	41.22	38.62	44.99	42.28	41.59	42.98	1.39	42.36	40.59	39.73	2.57	1.98	1.02	0.58	-0.6	-0.58	0.04	0.54	0.07	0.09	-0.21	0.21	-0.44
102	2	2	1	21	1	1		1	0	42.24	41.18	43.31	2.13	-6.19	-5.99	-6.39	-0.4	42.35	41.88	40.51	43.73	41.11	40.11	42.11	2	41.2	41.64	41.88	2.32	1.78	0.62	0.44	-0.18	0.26	-0.29	0.38	-0.15	0.04	0.17	-0.05	-0.3
102	1	3	1	21	1	1		1	0	42.15	41.87	42.43	0.57	-6.76	-5.97	-7.55	-1.59	41.88	41.66	40.45	43.53	39.73	38.98	40.48	1.5	40.39	41.56	42.12	1.47	1.13	0.84	0.65	-0.21	-0.43	-0.22	1	-0.46	-0.03	0.22	-0.2	-0.84
102	2	3	1	21	1	1		1	0	42.27	40.88	43.66	2.78	-6.21	-5.91	-6.51	-0.59	42.29	42.14	41.33	44.1	41.1	39.81	42.39	2.58	41.09	41.97	42.88	2.75	2.11	0.42	-0.06	-0.16	0.32	-0.21	0.25	-0.04	0.04	0.25	-0.04	-0.01
102	1	4	1	21	1	1		1	0	42.33	41.31	43.35	2.04	-6.25	-6.02	-6.48	-0.46	42.35	41.91	40.68	43.83	41.15	40.22	42.07	1.85	41.14	41.66	42.02	1.84	1.42	0.57	0.24	-0.41	-0.47	-0.15	0.21	-0.03	-0.01	0.19	-0.06	-0.04
102	2	4	1	21	1	1		1	0	42.64	41.26	44.02	2.76	-6.14	-5.93	-6.35	-0.41	42.67	42.06	40.59	44.06	41.61	40.26	42.97	2.71	41.62	41.93	41.84	2.67	2.05	0.43	0.1	-0.16	0.34	-0.19	0.19	-0.07	0.09	0.14	0	-0.05
103	1	1	2	12	1	1		0	1	41.81	41.6	42.02	0.42	-6.13	-6.03	-6.23	-0.2	41.83	41.19	39.61	42.4	40.68	40.54	40.81	0.26	40.64	41.11	41.12	0.46	0.35	0.17	-0.04	0.06	-0.16	0.04	0.26	0.18	-0.06	0.07	0.12	-0.1
103	2	1	2	12	1	1		0	1	41.44	41.06	41.82	0.75	-6	-5.92	-6.08	-0.16	41.45	41.13	39.95	42.19	40.4	40.05	40.75	0.7	40.35	40.94	41.17	1.11	0.85	0.46	-0.27	0.34	0.06	0.13	0.23	0.11	0.07	0.18	0.01	-0.06
103	1	2	2	12	1	1		0	1	41.93	41.73	42.13	0.4	-6.12	-6.05	-6.18	-0.12	41.97	41.44	40.56	42.46	40.83	40.66	41	0.33	40.81	41.26	41.94	0.73	0.56	0.33	-0.04	0.26	-0.18	-0.08	0.15	0.06	-0.04	0.12	0.02	-0.05
103	2	2	2	12	1	1		0	1	41.91	41.23	42.59	1.36	-5.95	-5.82	-6.08	-0.26	41.92	40.97	37.64	44.29	40.96	40.32	41.6	1.29	40.92	40.9	38.74	2.14	1.65	1.52	-0.58	1.15	-0.41	0.7	1.5	-1.48	0.14	-0.06	0.23	0.04
103	1	3	2	12	1	1		0	1
103	2	3	2	12	1	1		0	1
103	1	4	2	12	1	1		0	1	41.76	41.47	42.05	0.58	-6.09	-6.04	-6.15	-0.12	41.77	41.39	40.5	42.42	40.66	40.38	40.94	0.56	40.62	41.19	41.83	0.82	0.63	0.36	-0.13	0.26	-0.19	-0.07	0.18	0.06	-0.04	0.16	0.01	0
103	2	4	2	12	1	1		0	1	41.58	41.43	41.73	0.3	-6.13	-5.94	-6.32	-0.38	41.4	41.04	39.95	42.49	40.04	39.7	40.339	0.69	40.27	40.81	41.09	0.91	0.7	0.4	0.07	0.35	0.07	0.16	0.54	0.23	0.13	0.16	-0.1	-0.43
104	1	1	2	61	2	1		1	0	43.88	43.07	44.69	1.62	-6.3	-6.01	-6.59	-0.57	44	43.57	42.53	44.76	43.01	42.27	43.75	1.49	42.94	43.77	44.91	1.96	1.51	0.69	0.12	0.27	-0.62	0.12	0.43	0.17	-0.06	0.31	-0.03	-0.23
104	2	1	2	61	2	1		1	0	43.69	42.86	44.53	1.67	-6.26	-6.08	-6.44	-0.36	43.74	43.18	41.16	45.06	42.68	41.91	43.44	1.53	42.66	43.55	42.35	1.57	1.21	0.64	-0.02	-0.38	0.51	-0.03	0.35	-0.1	0.02	0.33	0.01	0.05
104	1	2	2	61	2	1		1	0	43.34	42.05	44.63	2.58	-6.33	-5.97	-6.68	-0.71	43.35	43.53	42.29	45.57	42.2	41.08	43.31	2.23	42.17	43.84	44.73	2.14	1.64	0.79	-0.11	0.22	-0.64	-0.41	0.51	-0.1	0	0.4	-0.08	-0.28
104	2	2	2	61	2	1		1	0	43.73	42.91	44.56	1.65	-6.28	-6.06	-6.49	-0.43	43.54	43.5	42.34	45.4	42.71	41.99	43.43	1.44	42.48	43.84	43.98	1.86	1.43	0.64	0.03	-0.31	0.56	0.02	0.54	0.14	-0.02	0.37	-0.15	0.32
104	1	3	2	61	2	1		1	0	44.21	43.14	45.29	2.15	-6.23	-5.99	-6.47	-0.48	44.25	43.68	42.5	45.29	43.35	42.35	44.35	2	43.32	44	45.23	2.15	1.65	0.72	-0.31	0.33	-0.55	-0.12	0.31	0.03	-0.1	0.28	0.01	-0.05
104	2	3	2	61	2	1		1	0	43.65	42.75	44.54	1.79	-6.26	-6.04	-6.49	-0.44	43.62	43.7	42.3	45.32	42.63	41.84	43.43	1.59	42.59	44.06	43.61	1.97	1.51	0.47	-0.09	-0.28	0.36	-0.07	0.46	-0.11	0.04	0.44	-0.01	0.1
104	1	4	2	61	2	1		1	0
104	2	4	2	61	2	1		1	0
105	1	1	1	4	1	1		0	1	42.13	41.26	43.01	1.76	-6.11	-5.88	-6.34	-0.46	42.19	41.68	40.25	43.39	41.07	40.31	41.83	1.52	41.11	41.57	41.35	1.57	1.21	0.36	-0.04	0.07	-0.33	-0.14	0.22	0.13	-0.01	0.14	0.05	-0.09
105	2	1	1	4	1	1		0	1	41.94	40.56	43.32	2.76	-6.95	-6.36	-7.53	-1.18	41.9	41.18	39.51	43.91	40.97	39.8	42.13	2.33	40.31	40.73	39.61	2.28	1.76	0.55	-0.32	0.04	0.25	-0.37	0.26	0.1	-0.05	0.09	0.19	0.11
105	1	2	1	4	1	1		0	1	42.4	41.53	43.26	1.73	-6.11	-5.88	-6.35	-0.47	42.4	41.74	40.48	43.4	41.36	40.62	42.1	1.48	41.29	41.61	41.64	1.62	1.25	0.41	-0.12	0.12	-0.32	-0.2	0.17	-0.05	-0.03	0.12	0.03	-0.11
105	2	2	1	4	1	1		0	1	42.01	40.46	43.57	3.1	-6.03	-5.82	-6.24	-0.43	42.11	40.87	38.43	44.16	40.99	39.41	42.58	3.18	41	41.21	40.44	2.69	2.07	0.47	0.25	-0.07	0.18	-0.35	0.33	0.08	-0.09	-0.06	0.23	-0.19
105	1	3	1	4	1	1		0	1	42.35	41.59	43.1	1.51	-6.13	-5.99	-6.28	-0.29	42.26	41.59	40.2	43.51	41.29	40.58	41.99	1.42	41.13	41.32	40.85	1.31	1	0.47	-0.2	0.14	-0.37	-0.16	0.15	0.05	0	0.09	0.07	0.08
105	2	3	1	4	1	1		0	1	41.16	38.73	43.59	4.87	-6.02	-5.84	-6.2	-0.36	41.24	40.7	39.61	45.88	39.86	37.26	42.45	5.19	39.97	39.73	38.53	4.77	3.67	0.86	-0.13	-0.27	0.33	0.73	0.42	-0.36	0.12	0.11	-0.12	0.05
105	1	4	1	4	1	1		0	1	42.36	41.48	43.24	1.75	-6.12	-5.98	-6.26	-0.29	42.39	41.62	40.43	43.63	41.28	40.39	42.17	1.78	41.27	41.49	41.87	1.55	1.19	0.28	0.14	0.02	-0.24	-0.03	0.18	0.09	0.03	0.06	0.1	-0.11
105	2	4	1	4	1	1		0	1	42.05	40.43	43.67	3.23	-6.11	-5.85	-6.37	-0.52	42.11	41.18	38.78	43.95	40.98	39.42	42.55	3.13	40.98	41.05	39.75	2.89	2.23	0.53	0.37	-0.36	0.01	0.16	0.35	0.15	-0.01	0	0.21	-0.23
106	1	1	2	6	1	3	9	0	1	43.07	42.62	43.51	0.89	-6.18	-6.04	-6.33	-0.29	43.01	42.47	41	44.01	42.1	41.72	42.49	0.77	41.96	42.35	42.14	1.05	0.81	0.55	-0.26	0.1	-0.42	-0.21	0.19	-0.03	-0.02	0.16	-0.01	0.09
106	2	1	2	6	1	3	9	0	1	43.09	42.56	43.62	1.05	-6.17	-6.01	-6.33	-0.32	43.05	42.47	41.67	43.77	42.05	41.59	42.52	0.93	41.98	42.36	43.3	1.25	0.97	0.47	-0.15	0.05	0.44	0.03	0.19	0.08	0.06	0.14	0.01	0.07
106	1	2	2	6	1	3	9	0	1	43.12	42.61	43.63	1.03	-6.23	-6.03	-6.44	-0.41	43.18	42.5	41.24	44.03	42.21	41.66	42.75	1.09	42.14	42.22	42.66	1.12	0.86	0.47	-0.2	0.1	-0.38	-0.15	0.15	0.08	-0.05	0.12	0.01	-0.03
106	2	2	2	6	1	3	9	0	1	43.2	42.54	43.86	1.32	-6.2	-6.09	-6.31	-0.22	43.26	42.28	41.07	44.54	42.18	41.54	42.83	1.28	42.16	42.2	42.58	1.55	1.2	0.38	-0.14	0.18	0.3	0.05	0.11	0.02	0.09	0	-0.01	0.06
106	1	3	2	6	1	3	9	0	1	42.92	42.49	43.36	0.87	-6.14	-5.98	-9.31	-0.32	42.91	42.4	41.4	44.13	41.94	41.61	42.28	0.67	41.88	42.69	43.62	1.15	0.89	0.65	-0.1	0.31	-0.5	-0.24	0.28	-0.03	0.04	0.12	0.1	0.23
106	2	3	2	6	1	3	9	0	1	43.21	42.7	43.73	1.03	-6.24	-6.12	-6.36	-0.24	43.2	42.59	41.5	44.18	42.14	41.67	42.62	0.95	42.09	42.45	42.62	1.05	0.81	0.33	-0.07	-0.04	0.31	0.1	0.15	0.05	0.08	0.11	0.04	0.03
106	1	4	2	6	1	3	9	0	1
106	2	4	2	6	1	3	9	0	1
107	1	1	2	28	1	1		1	0	44.16	42.09	46.22	4.13	-6.39	-6.08	-6.71	-0.63	44.16	43.59	42.92	47.1	43.06	41.04	45.09	4.05	43	43.55	45.47	4.11	3.17	1.05	-0.55	0.58	-0.67	-0.11	0.24	0.14	-0.01	0.2	0.01	-0.02
107	2	1	2	28	1	1		1	0	44.25	43.15	45.36	2.21	-6.32	-6.06	-6.57	-0.51	44.29	43.87	43.36	45.83	43.27	42.27	44.27	2	43.21	43.93	46.2	2.37	1.83	0.58	-0.13	0.28	0.49	-0.02	0.36	-0.21	0	0.23	0.04	-0.17
107	1	2	2	28	1	1		1	0	44.31	42.18	46.44	4.27	-6.4	-6.05	-6.76	-0.7	44.09	43.45	41.21	46.96	43.24	41.18	45.3	4.12	42.94	43.52	42.53	3.92	3.02	0.97	-0.04	0.61	-0.69	-0.28	0.17	0	0.01	0.16	0.02	0.04
107	2	2	2	28	1	1		1	0	44.03	42.87	45.19	2.32	-6.3	-6.02	-6.27	-0.55	44.11	43.76	43.35	45.63	43.04	42.01	44.07	2.06	43.05	43.77	45.71	2.31	1.78	0.4	-0.2	0.21	0.29	0	0.4	0.26	-0.01	0.24	0.06	-0.17
107	1	3	2	28	1	1		1	0	44.47	42.59	46.36	3.77	-6.43	-6.14	-6.71	-0.57	44.41	43.91	42	47.08	43.41	41.56	45.25	3.69	43.27	43.9	43.57	3.26	2.51	1.75	-0.01	0.57	-1	-1.33	0.22	-0.11	0	0.14	0.11	0.07
107	2	3	2	28	1	1		1	0	44.17	42.9	45.44	2.54	-6.34	-6.02	-6.65	-0.63	44.13	43.7	42.27	45.53	43.16	42.04	44.27	2.23	43.05	43.64	43.95	2.48	1.91	0.62	-0.3	0.22	0.46	0.19	0.26	0.05	0.03	0.25	0.02	-0.02
107	1	4	2	28	1	1		1	0
107	2	4	2	28	1	1		1	0
108	1	1	1	38	1	1		0	1	44.11	43.41	44.8	1.39	-6.26	-6.04	-6.49	-0.45	44.05	43.33	41.46	45.6	43.17	42.61	43.73	1.12	43.05	43.44	43.27	1.59	1.22	0.4	-0.28	0.15	-0.23	-0.07	0.24	0.07	-0.04	0.15	-0.02	0.16
108	2	1	1	38	1	1		0	1	43.64	43.43	43.85	0.43	-6.22	-6.1	-6.33	-0.23	43.6	42.89	41.08	44.35	42.61	42.48	42.74	0.26	42.6	42.94	42.7	0.62	0.48	0.39	-0.19	0.2	0.28	-0.03	0.27	-0.01	0.07	0.16	0.05	0.2
108	1	2	1	38	1	1		0	1	43.68	43.14	44.21	1.07	-6.27	-6.15	-6.39	-0.24	43.82	43.17	41.64	44.58	42.66	42.18	43.15	0.97	42.76	43.23	43.48	1.14	0.88	0.31	-0.24	0.1	-0.16	0.04	0.25	-0.07	-0.02	0.19	0	-0.16
108	2	2	1	38	1	1		0	1	43.92	43.47	44.36	0.89	-6.25	-6.07	-6.43	-0.36	43.8	42.99	40.8	45.82	42.88	42.52	43.23	0.71	42.78	43.06	41.82	0.95	0.73	0.43	-0.22	0.13	0.24	-0.25	0.31	0.02	0.05	0.12	0.13	0.25
108	1	3	1	38	1	1		0	1	43.75	43.27	44.22	0.96	-6.27	-6.08	-6.46	-0.37	43.73	43.05	41.28	44.71	42.74	42.39	43.08	0.69	42.67	43.11	42.85	1.09	0.84	0.47	-0.31	0.14	-0.32	-0.06	0.29	-0.1	-0.05	0.16	0	0.22
108	2	3	1	38	1	1		0	1	42.7	42.08	43.31	1.23	-6.13	-6.01	-6.24	-0.23	42.98	41.46	39.36	44.06	41.7	41.07	42.32	1.25	41.98	41.11	39.49	2.85	2.19	1.74	1.38	-1.04	0.15	-0.17	0.92	-0.11	-0.05	-0.1	0.43	-0.8
108	1	4	1	38	1	1		0	1	43.77	43.29	44.26	0.96	-6.25	-6.12	-6.38	-0.27	43.8	43.27	41.69	44.61	42.79	42.39	43.2	0.81	42.75	43.36	43.52	1.15	0.88	0.46	-0.35	0.18	-0.23	-0.03	0.23	0.09	-0.02	0.2	-0.02	-0.01
108	2	4	1	38	1	1		0	1	43.47	43.1	43.83	0.73	-6.19	-6.08	-6.31	-0.22	43.44	43	41.33	44.37	42.5	42.2	42.8	0.6	42.43	43.09	42.89	0.83	0.64	0.32	-0.13	0.17	0.22	-0.08	0.23	0.03	0.05	0.22	0	0.05
109	1	1	2	17	2	4		1	1	42.51	42.15	42.86	0.71	-6.23	-6	-6.47	-0.46	42.29	40.61	39.1	43.97	41.09	40.81	41.38	0.56	41.14	40.02	38.87	1.7	1.31	1.04	-0.04	0.95	-0.23	0.34	0.56	0.25	0.02	-0.18	0.21	0.41
109	2	1	2	17	2	4		1	1	43.57	42.14	44.99	2.85	-6.18	-5.89	-6.47	-0.58	43.61	42.32	40.37	45.5	42.63	41.31	43.96	2.65	42.61	42.17	41.39	2.43	1.87	0.28	0.21	-0.16	0.03	-0.08	0.18	0.03	0.03	-0.03	0.12	-0.12
109	1	2	2	17	2	4		1	1
109	2	2	2	17	2	4		1	1
109	1	3	2	17	2	4		1	1	42.75	41.72	43.79	2.07	-5.92	-5.42	-6.42	-1.01	42.7	41.9	39.91	43.9	42	41.31	42.69	1.38	41.67	41.91	41.73	2.16	1.66	0.41	-0.22	-0.03	0.17	-0.31	0.19	0.08	-0.02	0.05	0.01	0.17
109	2	3	2	17	2	4		1	1	43.17	41.81	44.53	2.72	-6.32	-6.05	-6.6	-0.55	43.18	42.21	39.5	44.83	42.02	40.76	43.29	2.53	41.98	42.03	40.69	2.79	2.15	0.21	0.11	0.05	0.1	0.14	0.25	0.06	0.08	0.05	0	-0.22
109	1	4	2	17	2	4		1	1
109	2	4	2	17	2	4		1	1
110	1	1	2	3	1	2	7	1	1	43.3	42.52	44.08	1.57	-6.08	-5.84	-6.32	-0.47	43.35	42.82	41.99	44.37	42.43	41.78	43.08	1.3	42.44	42.9	43.88	1.54	1.18	0.3	0.12	0.01	-0.25	-0.11	0.19	0.06	0	0.17	0.03	-0.07
110	2	1	2	3	1	2	7	1	1	42.89	42.36	43.41	1.05	-6.15	-5.96	-6.35	-0.39	42.97	42.49	41.7	43.59	41.9	41.2	42.6	1.4	41.94	42.4	43.15	1.16	0.9	0.24	0.12	0.07	0.19	0.07	0.24	0	0.05	0.18	0.04	-0.15
110	1	2	2	3	1	2	7	1	1	43.44	42.62	44.27	1.66	-6.12	-5.93	-6.31	-0.38	43.51	42.94	41.72	44.79	42.54	41.79	43.3	1.5	42.57	42.97	43.12	1.45	1.12	0.4	0.11	0.17	-0.32	-0.1	0.23	-0.01	0.01	0.16	0.1	-0.14
110	2	2	2	3	1	2	7	1	1	43.49	42.85	44.12	1.27	-6.13	-6.01	-6.26	-0.26	43.48	42.85	41.36	44.57	42.59	42	43.18	1.18	42.5	42.89	42.75	1.22	0.94	0.25	0.17	0.1	0.15	0.06	0.15	-0.02	0.02	0.15	0.03	0.02
110	1	3	2	3	1	2	7	1	1	43.3	#VALUE!	44.26	1.92	-6.11	-5.88	-6.35	-0.46	43.32	42.66	41.09	44.38	42.38	41.52	43.23	1.71	42.34	42.65	42.38	1.64	1.26	0.39	0.25	-0.14	-0.27	-0.04	0.23	0.04	-0.04	0.11	0.1	-0.16
110	2	3	2	3	1	2	7	1	1	43.19	42.61	43.77	1.16	-6.19	-6.1	-6.27	-0.18	43.26	42.58	41.33	44.35	42.33	41.73	42.93	1.2	42.24	42.53	43.1	1.21	0.93	0.41	0.01	0.32	0.24	-0.1	0.17	-0.06	0	0.11	0.06	-0.09
110	1	4	2	3	1	2	7	1	1
110	2	4	2	3	1	2	7	1	1
111	1	1	2	9	1	3	9.5	0	1	43.64	43.42	43.86	0.44	-6.24	-6.09	-6.39	-0.29	43.67	43.46	42.6	44.35	42.92	42.78	43.05	0.27	42.76	43.45	45.73	0.93	0.72	0.12	-0.02	0.1	-0.05	0.03	0.31	-0.07	0	0.26	-0.07	-0.13
111	2	1	2	9	1	3	9.5	0	1	44.42	44.03	44.8	0.78	-6.52	-6.35	-6.69	-0.34	44.44	44.06	43.21	45.23	43.28	42.98	43.59	0.61	43.24	43.99	44.6	1.05	0.8	0.15	-0.02	0.02	-0.1	-0.11	0.3	0	0.08	0.24	0.02	-0.15
111	1	2	2	9	1	3	9.5	0	1	44.09	43.67	44.51	0.84	-6.2	-5.99	-6.42	-0.43	44.2	43.62	42.6	44.89	43.19	42.93	43.44	0.51	43.33	43.55	44.29	0.98	0.75	0.28	0.25	0.12	0.01	-0.06	0.35	0.06	0.03	0.17	0.11	-0.28
111	2	2	2	9	1	3	9.5	0	1	44.21	44.02	44.4	0.37	-6.08	-5.85	-6.31	-0.46	44.23	43.66	41.78	45.74	43.63	43.27	43.98	0.71	43.66	43.93	44.6	0.73	0.56	0.53	-0.2	0.09	-0.32	-0.36	0.22	-0.08	0.07	0.14	-0.02	0.13
111	1	3	2	9	1	3	9.5	0	1	44.06	43.49	44.63	1.14	-6.38	-6.19	-6.57	-0.38	44.15	43.69	43.1	45.36	42.97	42.51	43.43	0.92	43.03	43.68	45.25	1.38	1.06	0.24	-0.17	0.16	0.05	0.03	0.33	-0.01	-0.05	0.19	0.02	-0.27
111	2	3	2	9	1	3	9.5	0	1	44.59	44.1	45.09	0.99	-6.31	-6.06	-6.56	-0.5	44.64	44.06	43.31	45.22	43.64	43.33	43.96	0.63	43.77	44.1	45.41	1.25	0.96	0.22	0.09	-0.18	-0.09	-0.04	0.25	-0.02	0.1	0.18	0.03	-0.13
111	1	4	2	9	1	3	9.5	0	1
111	2	4	2	9	1	3	9.5	0	1
112	1	1	1	42	2	4		1	1	42.34	42.24	42.45	0.22	-5.96	-5.83	-6.1	-0.27	42.54	42.13	41.47	43.61	41.49	41.38	41.61	0.24	41.58	42.17	43.28	1.07	0.82	0.38	0.08	0.04	-0.34	0.15	0.48	0.3	0	0.19	0.11	-0.3
112	2	1	1	42	2	4		1	1	42.64	42.15	43.12	0.97	-6.05	-5.87	-6.23	-0.37	42.68	42.61	41.81	43.9	41.74	41.35	42.12	0.77	41.68	42.72	43.96	1.34	1.03	0.27	0.02	-0.2	0.19	0.01	0.36	-0.01	-0.04	0.3	-0.02	-0.2
112	1	2	1	42	2	4		1	1	42.57	42.39	42.75	0.36	-6.05	-5.92	-6.18	-0.25	42.61	42.4	41.47	43.01	41.64	41.57	41.71	0.14	41.61	42.5	43.67	0.74	0.57	0.21	0	-0.15	-0.14	-0.02	0.29	-0.05	0.04	0.25	0.03	-0.12
112	2	2	1	42	2	4		1	1	43.15	42.8	43.51	0.71	-6.06	-5.9	-6.23	-0.33	43.17	42.56	40.96	43.95	42.33	42	42.66	0.66	42.26	42.68	42.61	0.56	0.43	0.27	-0.02	-0.19	0.19	0.03	0.28	0.01	0.04	0.16	0.17	-0.14
112	1	3	1	42	2	4		1	1	42.54	42.49	42.6	0.11	-6.07	-5.94	-6.2	-0.26	42.56	42.28	40.97	43.01	41.59	41.44	41.75	0.32	41.53	42.35	42.89	0.53	0.41	0.28	-0.16	-0.17	-0.14	-0.05	0.27	0.05	-0.02	0.25	0.07	0
112	2	3	1	42	2	4		1	1	43.05	42.68	43.42	0.74	-6.06	-5.88	-6.24	-0.37	43.03	42.64	41.68	43.94	42.19	41.93	42.45	0.53	42.11	42.79	43.62	0.93	0.71
112	1	4	1	42	2	4		1	1
112	2	4	1	42	2	4		1	1
113	1	1	2	9	1	3	8.5	1	0	44.14	43.17	45.12	1.95	-6.46	-6.33	-6.59	-0.27	44.16	43.71	41.79	46.4	42.98	42	43.96	1.95	42.93	43.63	43.19	1.96	1.51	0.37	0.01	0.24	-0.27	-0.04	0.35	0.06	0.02	0.25	0	-0.23
113	2	1	2	9	1	3	8.5	1	0	43.68	42.65	44.7	2.05	-6.31	-6.13	-6.49	-0.36	43.58	43.37	42.24	45.15	42.59	41.6	43.59	1.99	42.45	43.26	43.5	2.2	1.69	0.36	0.07	-0.09	0.32	-0.09	0.39	0.26	-0.05	0.27	-0.06	0.07
113	1	2	2	9	1	3	8.5	1	0	43.45	42.85	44.06	1.21	-6.34	-6.3	-6.38	-0.08	43.56	42.3	40.83	45.16	42.34	41.68	42.99	1.32	42.36	42.54	43.23	1.21	0.93	0.68	-0.46	0.45	-0.23	-0.08	0.28	0	-0.05	-0.03	0.11	0.25
113	2	2	2	9	1	3	8.5	1	0
113	1	3	2	9	1	3	8.5	1	0	43.96	42.83	45.09	2.25	-7.05	-6.28	-7.83	-1.56	43.69	43.65	42.12	46.6	42.84	41.82	43.86	2.04	42.16	43.55	43.68	2.73	2.1	0.6	0.36	-0.36	-0.04	-0.31	0.55	-0.4	0.02	0.31	-0.2	-0.01
113	2	3	2	9	1	3	8.5	1	0	43.74	42.67	44.8	2.13	-6.36	-6.22	-6.5	-0.28	43.7	43.42	42.02	45.21	42.63	41.54	43.72	2.18	42.52	43.35	43.57	2.19	1.69	0.31	-0.04	0.02	0.25	-0.18	0.29	-0.06	0.03	0.28	-0.03	-0.02
113	1	4	2	9	1	3	8.5	1	0
113	2	4	2	9	1	3	8.5	1	0
114	1	1	1	9	1	1		0	1	43.37	42.2	44.53	2.33	-6.22	-6.05	-6.39	-0.34	43.41	42.95	41.83	44.82	42.36	41.21	43.51	2.31	42.38	42.85	43.02	2.28	1.75	0.27	-0.06	0.25	-0.08	-0.04	0.22	0.05	0.02	0.19	0.05	-0.08
114	2	1	1	9	1	1		0	1	43.47	42.55	44.39	1.85	-6.23	-6.09	-6.38	-0.28	43.45	43.05	42.13	44.54	42.45	41.51	43.39	1.89	42.4	43.01	43.52	2.06	1.59	0.2	-0.03	0.2	0.03	-0.03	0.22	0.03	0.08	0.2	-0.01	0.02
114	1	2	1	9	1	1		0	1	43.43	42.27	44.59	2.32	-6.24	-6.08	-6.39	-0.32	43.49	43.14	42.06	44.68	42.42	41.26	43.57	2.31	42.42	43.1	43.61	2.33	1.79	0.21	0.04	0.18	-0.08	-0.02	0.27	0.06	-0.03	0.23	0	-0.13
114	2	2	1	9	1	1		0	1	43.75	42.96	44.54	1.58	-6.26	-6.08	-6.45	-0.37	43.75	43.32	41.72	44.78	42.79	42.06	43.53	1.47	42.68	43.3	43.2	1.66	1.28	0.31	-0.29	0.06	0.09	-0.03	0.42	-0.33	0.02	0.21	0.03	-0.14
114	1	3	1	9	1	1		0	1	43.6	42.41	44.79	2.38	-6.21	-6.04	-6.39	-0.35	43.63	43.18	42.12	44.78	42.63	41.46	43.8	2.34	42.63	43.2	43.65	2.43	1.87	0.21	-0.05	0.15	-0.07	-0.12	0.26	0.1	0.02	0.21	-0.01	-0.1
114	2	3	1	9	1	1		0	1	43.41	42.41	44.4	1.99	-6.27	-6.1	-6.45	-0.35	43.44	43.18	42.15	45.09	42.35	41.4	43.3	1.9	42.34	43.06	43.43	2.18	1.68	0.36	-0.08	0.28	0.17	-0.11	0.27	0.06	0.04	0.21	0.04	-0.14
114	1	4	1	9	1	1		0	1	43.47	42.1	44.84	2.74	-6.24	-6.03	-6.46	-0.42	43.39	43.1	42.06	45.44	42.45	41.11	43.79	2.67	42.31	43.08	43.58	2.82	2.17	0.32	-0.1	0.27	-0.12	-0.05	0.24	0.1	0	0.22	0.01	0
114	2	4	1	9	1	1		0	1	43.41	42.33	44.49	2.16	-6.17	-6.02	-6.32	-0.31	43.39	43.09	42	44.77	42.38	41.24	43.51	2.27	42.38	43	43.69	2.18	1.68	0.18	-0.03	0.16	0.06	-0.05	0.25	-0.02	0.06	0.23	0.02	-0.07
115	1	1	1	18	1	1		0	1	42.57	40.82	44.32	3.5	-6.21	-5.9	-6.52	-0.62	42.44	42.26	41.54	44.63	41.46	39.78	43.14	3.36	41.27	42.07	43	3.63	2.8	0.27	-0.05	0.03	-0.26	-0.04	0.35	0.23	-0.02	0.25	-0.08	0.01
115	2	1	1	18	1	1		0	1	43	40.94	45.06	4.13	-6.28	-5.9	-6.66	-0.76	42.98	42.54	41.87	45.24	41.89	39.93	43.86	3.92	41.85	42.46	43.6	4.56	3.51	0.72	-0.6	0.28	0.21	0.17	0.36	0.28	0.05	0.2	-0.08	-0.07
115	1	2	1	18	1	1		0	1
115	2	2	1	18	1	1		0	1
115	1	3	1	18	1	1		0	1	42.65	40.98	44.32	3.34	-6.22	-5.95	-6.49	-0.54	42.73	42.47	42	44.66	41.54	39.93	43.16	3.24	41.6	42.35	43.67	3.38	2.61	0.23	0.09	-0.02	-0.21	0.02	0.31	0	-0.05	0.24	-0.06	-0.17
115	2	3	1	18	1	1		0	1	43.02	41.3	44.74	3.44	-6.23	-5.97	-6.49	-0.52	43.19	42.78	42.06	45.17	41.93	40.28	43.65	3.37	42.09	42.7	43.75	3.53	2.72	0.27	0.14	0.14	0.15	-0.1	0.46	-0.14	0	0.23	-0.09	-0.37
115	1	4	1	18	1	1		0	1
115	2	4	1	18	1	1		0	1	43.2	41.52	44.88	3.36	-6.25	-5.99	-6.51	-0.51	43.23	42.75	42.24	44.96	42.13	40.49	43.78	3.28	42.13	42.68	43.93	3.31	2.54	0.29	-0.02	-0.01	0.19	-0.21	0.21	-0.02	0.02	0.21	-0.03	0.04
116	1	1	2	10	1	3		1	0	44.63	43.9	45.36	1.46	-6.29	-6.13	-6.45	-0.31	44.5	43.95	42.08	46.09	43.73	43.06	44.41	1.35	43.53	44.08	43.47	1.43	1.1	0.45	-0.11	0.1	-0.42	-0.04	0.22	0.08	-0.01	0.08	0.19	-0.04
116	2	1	2	10	1	3		1	0	44.07	43.44	44.71	1.27	-6.23	-6.11	-6.35	-0.24	43.99	43.42	41.66	44.81	43.16	42.56	43.77	1.21	43.01	43.51	43.05	1.37	1.05	0.37	-0.14	0.01	0.34	0	0.18	0.07	0.06	0.15	0.03	-0.04
116	1	2	2	10	1	3		1	0
116	2	2	2	10	1	3		1	0
116	1	3	2	10	1	3		1	0	44.59	43.71	45.48	1.78	-6.28	-6.09	-6.46	-0.37	44.47	43.96	42.2	45.59	43.7	42.88	44.52	1.64	43.52	44.04	43.4	1.83	1.41	0.42	-0.14	0.17	-0.31	-0.16	0.18	-0.03	-0.01	0.15	0.08	-0.01
116	2	3	2	10	1	3		1	0	44.1	43.53	44.67	1.14	-6.18	-6.11	-6.26	-0.15	44.05	43.3	41.67	44.95	43.23	42.64	43.82	1.18	43.1	43.37	43.24	1.17	0.9	0.4	-0.02	-0.06	0.37	-0.14	0.18	-0.06	0.07	0.14	0.05	0.01
116	1	4	2	10	1	3		1	0
116	2	4	2	10	1	3		1	0
117	1	1	2	10	1	3	9.5	1	0	43.03	42.74	43.32	0.58	-6.04	-5.95	-6.12	-0.18	43.05	42.38	41.65	43.26	42.18	41.91	42.46	0.56	42.13	42.5	43.42	0.92	0.71	0.46	-0.15	0.3	-0.31	0.03	0.14	0.04	0.02	0.13	-0.01	0.03
117	2	1	2	10	1	3	9.5	1	0	43.29	42.87	43.72	0.85	-6.02	-5.79	-6.25	-0.46	43.4	42.6	41.02	43.91	42.56	42.28	42.84	0.56	42.61	42.23	41.3	0.75	0.58	0.21	0.08	0	0.19	0.05	0.17	0.03	-0.01	0.1	0.06	-0.13
117	1	2	2	10	1	3	9.5	1	0	43.22	42.8	43.63	0.83	-6.01	-5.87	-6.16	-0.29	43.28	42.45	41.29	44.14	42.42	42.1	42.74	0.64	42.38	42.63	43.27	0.95	0.73	0.37	0.08	0.16	-0.32	-0.02	0.36	-0.04	0.06	0.1	0.05	-0.33
117	2	2	2	10	1	3	9.5	1	0	43.36	42.94	43.78	0.84	-6.09	-6.02	-6.15	-0.14	43.43	42.61	41.08	44.3	42.5	42.09	42.92	0.83	42.52	42.73	42.48	0.75	0.58	0.34	-0.03	0.03	0.27	-0.21	0.13	-0.02	0.01	0.11	0.07	0
117	1	3	2	10	1	3	9.5	1	0
117	2	3	2	10	1	3	9.5	1	0
117	1	4	2	10	1	3	9.5	1	0
117	2	4	2	10	1	3	9.5	1	0
118	1	1	2	5	1	1		0	1	44.69	43.8	45.59	1.79	-6.35	-6.23	-6.48	-0.24	44.73	43.71	41.95	46.2	43.73	42.84	44.62	1.78	43.69	43.68	43.53	1.52	1.17	0.54	0.07	-0.06	-0.52	-0.1	0.29	-0.17	-0.09	0.08	0.1	-0.18
118	2	1	2	5	1	1		0	1	44.78	43.65	45.91	2.27	-6.42	-6.25	-6.58	-0.33	44.85	43.86	42.05	46.38	43.77	42.65	44.89	2.24	43.76	43.85	43.12	2.12	1.63	0.55	-0.26	0.09	0.47	-0.04	0.18	-0.08	0.03	0.08	0.08	-0.11
118	1	2	2	5	1	1		0	1
118	2	2	2	5	1	1		0	1
118	1	3	2	5	1	1		0	1	44.33	43.35	45.32	1.97	-6.4	-6.19	-6.61	-0.42	44.35	43.53	42.24	45.68	43.43	42.51	44.35	1.83	43.32	43.4	43.28	1.8	1.38	0.55	-0.09	-0.06	-0.54	0.06	0.17	0.08	-0.05	0.09	0.09	-0.05
118	2	3	2	5	1	1		0	1	44.75	43.32	46.18	2.86	-6.43	-6.2	-6.67	-0.43	44.72	43.86	41.66	46.61	43.78	42.39	45.17	2.78	43.59	43.96	42.77	2.51	1.93	0.43	-0.29	0.02	0.29	-0.11	0.27	0.03	0.13	0.1	0.2	0.06
118	1	4	2	5	1	1		0	1	44.37	43.4	45.33	1.93	-6.37	-6.13	-6.61	-0.49	44.31	43.62	42.36	45.92	43.4	42.51	44.29	1.78	43.25	43.57	43.64	2.05	1.58	0.66	-0.24	0.28	-0.54	-0.08	0.21	0.01	-0.08	0.12	0.06	0.14
118	2	4	2	5	1	1		0	1	44.62	43.29	45.95	2.66	-6.45	-6.22	-6.68	-0.46	44.64	44.03	42.51	46.56	43.73	42.36	45.1	2.74	43.58	44.08	44	2.71	2.09	0.43	0.01	0.03	0.42	0.1	0.61	-0.25	-0.01	0.18	-0.04	-0.52
119	1	1	1	6	1	3	9.5	0	1	41.87	41.21	42.53	1.32	-6.14	-5.99	-6.29	-0.3	41.96	41	39.14	43.27	40.73	40.15	41.32	1.18	40.78	40.72	40.06	1.07	0.83	0.53	0.1	0.13	-0.5	-0.06	0.24	0.04	0.01	0	0.19	-0.14
119	2	1	1	6	1	3	9.5	0	1	42.41	41.52	43.29	1.77	-6.16	-6	-6.32	-0.33	42.39	41.36	39.34	43.82	41.33	40.5	42.16	1.66	41.23	41.08	40.31	1.41	1.09	0.25	0.11	0.02	0.23	0	0.21	-0.08	0.05	0.03	0.19	-0.02
119	1	2	1	6	1	3	9.5	0	1
119	2	2	1	6	1	3	9.5	0	1
119	1	3	1	6	1	3	9.5	0	1	41.87	41.22	42.52	1.3	-6.21	-6.07	-6.35	-0.28	41.89	41.09	39.69	43.04	40.66	40.07	41.26	1.19	40.6	40.72	40.97	1.05	0.81	0.46	-0.1	0.14	-0.4	-0.14	0.11	-0.02	0.02	0.06	0.08	-0.04
119	2	3	1	6	1	3	9.5	0	1	42.29	41.4	43.17	1.77	-6.18	-6.06	-6.29	-0.24	42.47	41.31	39.69	44.04	41.2	40.3	42.1	1.8	41.3	41.03	41.31	1.4	1.08	0.23	0.08	-0.17	0.13	-0.03	0.31	-0.07	0.04	-0.01	0.17	-0.25
119	1	4	1	6	1	3	9.5	0	1
119	2	4	1	6	1	3	9.5	0	1	42.16	41.17	43.16	1.99	-6.22	-6.04	-6.39	-0.36	42.23	41.42	40.32	43.59	41	40.05	41.95	1.9	40.98	41.14	42.84	1.73	1.33	0.17	0.09	-0.02	0.1	0.11	0.19	-0.1	0.08	0.07	0.08	-0.09
120	1	1	2	8	1	1		0	1	42.9	42.16	43.64	1.48	-6.3	-6.11	-6.49	-0.38	42.88	42.52	41.66	44.03	41.54	40.69	42.4	1.72	41.6	42.26	43.29	1.58	1.22	0.71	0.61	0.1	-0.3	0.17	0.34	0.03	0.03	0.22	0.03	-0.25
120	2	1	2	8	1	1		0	1	42.75	42.1	43.39	1.29	-6.28	-6.23	-6.34	-0.1	42.78	42.51	41.19	43.64	41.6	40.92	42.28	1.36	41.54	42.29	42.43	1.45	1.12	0.18	-0.1	-0.01	0.14	-0.07	0.31	-0.1	0.1	0.25	-0.03	-0.1
120	1	2	2	8	1	1		0	1	43.46	42.82	44.11	1.29	-6.29	-6.16	-6.42	-0.27	43.45	43.05	42.01	44.14	42.39	41.79	42.99	1.21	42.33	42.92	43.76	1.29	0.99	0.35	-0.1	0.09	-0.29	-0.15	0.22	0.05	0.03	0.22	0.01	-0.01
120	2	2	2	8	1	1		0	1	43.2	42.56	43.85	1.29	-6.32	-6.13	-6.5	-0.38	43.22	42.74	41.44	44.35	42.11	41.51	42.72	1.21	42.05	42.65	43.09	1.3	1	0.21	-0.1	0.01	0	-0.19	0.23	0.06	0.1	0.19	0.03	-0.05
120	1	3	2	8	1	1		0	1
120	2	3	2	8	1	1		0	1
120	1	4	2	8	1	1		0	1
120	2	4	2	8	1	1		0	1
121	1	1	2	11	1	4		1	0	41.53	40.84	42.22	1.38	-5.93	-5.78	-6.09	-0.31	41.5	41.14	39.68	42.64	40.57	39.95	41.19	1.24	40.5	41.08	40.72	1.33	1.02	0.34	-0.05	0.24	-0.19	-0.14	0.2	0.05	-0.02	0.19	0.02	-0.02
121	2	1	2	11	1	4		1	0
121	1	2	2	11	1	4		1	0	41.63	40.86	42.39	1.53	-5.92	-5.76	-6.07	-0.31	41.68	40.97	39.03	42.69	40.7	39.99	41.41	1.42	40.68	40.88	39.93	1.27	0.98	0.2	0.05	0.08	-0.17	-0.03	0.26	0.13	-0.03	0.07	0.16	-0.13
121	2	2	2	11	1	4		1	0
121	1	3	2	11	1	4		1	0
121	2	3	2	11	1	4		1	0
121	1	4	2	11	1	4		1	0	41.57	40.94	42.19	1.25	-5.9	-5.72	-6.08	-0.36	41.63	41.15	39.94	42.8	40.65	40.13	41.17	1.04	40.69	41.14	41.51	1.13	0.87	0.35	0	0.29	-0.2	-0.01	0.25	0.16	0.01	0.14	0.07	-0.1
121	2	4	2	11	1	4		1	0
122	1	1	2	9	1	3	9	1	0	42.11	41.28	42.95	1.68	-6.12	-5.97	-6.27	-0.3	42.07	41.49	39.59	43.59	41.04	40.24	41.84	1.6	40.93	41.42	41	1.56	1.2	0.35	-0.13	0.16	-0.16	-0.23	0.16	0.04	0.01	0.14	0.06	-0.02
122	2	1	2	9	1	3	9	1	0
122	1	2	2	9	1	3	9	1	0	42.08	41.5	42.67	1.17	-6.11	-5.74	-6.47	-0.73	42.12	41.8	41.16	43.63	41.2	40.89	41.5	0.61	41.08	41.74	43.45	1.57	1.21	0.56	-0.29	0.08	-0.22	-0.42	0.61	-0.28	0.05	0.19	-0.07	-0.5
122	2	2	2	9	1	3	9	1	0
122	1	3	2	9	1	3	9	1	0
122	2	3	2	9	1	3	9	1	0
122	1	4	2	9	1	3	9	1	0	42.62	41.21	44.02	2.81	-6.1	-5.84	-6.36	-0.52	42.56	41.69	39.61	44.27	41.6	40.23	42.97	2.74	41.5	41.58	40.55	2.67	2.05	0.3	-0.12	0.02	-0.15	-0.23	0.23	-0.2	-0.03	0.07	0.03	-0.09
122	2	4	2	9	1	3	9	1	0
123	1	1	2	9	1	1		0	1
123	2	1	2	9	1	1		0	1	42.79	42.52	43.07	0.55	-6.31	-6.21	-6.4	-0.19	43.02	42.38	42.03	45.03	41.62	41.32	41.92	0.6	41.79	42.25	43.52	2.86	2.2	1.71	0.89	0.84	0.09	-1.19	0.56	-0.19	-0.34	0.16	0.06	0.37
123	1	2	2	9	1	1		0	1
123	2	2	2	9	1	1		0	1	44.15	43.68	44.62	0.94	-6.75	-5.77	-7.73	-1.96	44.09	43.51	41.22	45.32	42.42	41.43	43.4	1.97	43.48	42.47	40.99	1.26	0.99	0.34	-0.19	0.24	-0.12	0.09	0.2	0.15	0.04	0.11	-0.06	0.01
123	1	3	2	9	1	1		0	1
123	2	3	2	9	1	1		0	1	44.02	43.62	44.42	0.8	-6.28	-6.21	-6.36	-0.15	43.98	43.38	42.2	44.76	43.03	42.64	43.43	0.79	42.93	43.38	43.67	1.27	0.98	0.38	-0.13	0.33	-0.09	-0.12	0.24	-0.14	0.04	0.15	-0.09	0.09
123	1	4	2	9	1	1		0	1
123	2	4	2	9	1	1		0	1	43.86	43.37	44.34	0.97	-6.27	-6.16	-6.39	-0.22	43.88	43.32	42.06	44.56	42.86	42.42	43.31	0.9	42.76	43.32	43.62	1.17	0.9	0.21	-0.17	0.06	-0.09	-0.05	0.17	0.06	0.02	0.15	-0.03	0
124	1	1	1	8	1	1		0	1
124	2	1	1	8	1	1		0	1	42.32	42.1	42.54	0.44	-6.1	-5.98	-6.22	-0.24	42.3	41.95	41.46	42.7	41.31	41.15	41.47	0.32	41.2	41.83	43.07	0.9	0.69	0.22	-0.14	-0.1	0.1	-0.1	0.24	0.12	0.01	0.2	-0.03	0.01
124	1	2	1	8	1	1		0	1
124	2	2	1	8	1	1		0	1	42.47	42.2	42.75	0.55	-6.06	-5.87	-6.25	-0.38	42.62	41.87	41.08	43.46	41.53	41.39	41.68	0.29	41.58	41.77	42.51	1.26	0.97	0.46	-0.04	-0.07	-0.11	0.44	0.15	0.04	0.1	0.09	-0.01	-0.05
124	1	3	1	8	1	1		0	1
124	2	3	1	8	1	1		0	1	42.22	41.75	42.69	0.93	-6.01	-5.82	-6.19	-0.37	42.26	41.66	40.12	43.37	41.31	40.97	41.65	0.68	41.25	41.39	40.8	1.12	0.86	0.62	0.15	-0.46	0.28	-0.25	0.21	-0.05	0.1	0.16	0.05	-0.06
124	1	4	1	8	1	1		0	1
124	2	4	1	8	1	1		0	1	42.42	41.54	43.3	1.76	-6.01	-5.77	-6.24	-0.47	42.47	41.87	40.74	43.64	41.5	40.74	42.26	1.51	41.44	41.77	42.32	1.68	1.29	0.22	-0.13	-0.07	0.08	-0.14	0.15	-0.07	0.03	0.12	0.04	-0.04
125	1	1	1	7	1	1		1	0	43.75	43.24	44.26	1.02	-6.51	-6.36	-6.66	-0.31	43.77	42.86	41.43	44.86	42.53	42.1	42.96	0.86	42.48	42.62	42.67	0.84	0.65	0.35	0.23	-0.1	-0.19	-0.15	0.15	0.01	0.03	0.05	0.11	-0.06
125	2	1	1	7	1	1		1	0
125	1	2	1	7	1	1		1	0	43.56	43.13	44	0.87	-6.13	-5.96	-6.29	-0.34	43.76	40.52	36.78	45.81	42.57	41.94	43.19	1.25	42.7	39.54	35.69	3.2	2.47	1.74	-1.1	1.33	-0.2	-0.02	0.93	-0.27	0.06	-0.55	0.69	-0.11
125	2	2	1	7	1	1		1	0
125	1	3	1	7	1	1		1	0	43.99	43.69	44.28	0.59	-6.51	-6.32	-6.7	-0.38	44.25	42.96	41.49	45.25	42.99	42.75	43.23	0.48	43.06	42.79	43.05	0.91	0.7	0.5	0.3	-0.39	-0.03	0.1	0.52	-0.25	-0.08	-0.02	0.26	-0.36
125	2	3	1	7	1	1		1	0
125	1	4	1	7	1	1		1	0	44.08	43.42	44.75	1.33	-6.43	-6.28	-6.59	-0.31	44.19	43.04	41.61	45.44	42.96	42.35	43.56	1.21	42.99	42.87	42.88	0.95	0.73	0.31	0.23	-0.12	-0.15	0.07	0.34	0.15	-0.06	-0.02	0.19	-0.22
125	2	4	1	7	1	1		1	0
126	1	1	1	22	1	4		0	1
126	2	1	1	22	1	4		0	1	45.63	44.76	46.51	1.74	-7.06	-6.53	-7.6	-1.07	45.89	45.66	44.12	47.43	44.71	44.05	45.37	1.32	44.52	45.73	46.16	2.62	2.02	0.75	0.14	0.31	0.02	0.67	0.75	0.18	0.13	0.31	-0.1	-0.64
126	1	2	1	22	1	4		0	1
126	2	2	1	22	1	4		0	1	46.52	45.1	47.95	2.85	-6.78	-6.46	-7.09	-0.63	46.57	46.04	44.75	48.15	45.37	44.08	46.66	2.58	45.34	46.11	46.54	2.91	2.24	0.29	0.03	0.17	-0.04	0.22	0.33	0	0.06	0.21	0.03	-0.24
126	1	3	1	22	1	4		0	1
126	2	3	1	22	1	4		0	1
126	1	4	1	22	1	4		0	1
126	2	4	1	22	1	4		0	1
127	1	1	1	7	1	3	8.5	1	0	42.11	41.85	42.36	0.51	-6	-5.9	-6.11	-0.2	41.95	41.54	40.38	42.63	40.95	40.7	41.19	0.49	40.7	41.46	41.94	1.25	0.96	0.92	0.75	-0.46	-0.22	-0.11	0.61	0.22	0.05	0.13	0.19	-0.52
127	2	1	1	7	1	3	8.5	1	0
127	1	2	1	7	1	3	8.5	1	0	42.84	42.38	43.3	0.92	-6.35	-6.13	-6.57	-0.45	42.93	42.18	40.69	43.91	42.02	41.5	42.53	1.04	41.82	42.47	42.69	0.72	0.55	0.28	0.13	-0.15	-0.2	0	0.29	-0.03	-0.03	0.1	0.17	-0.22
127	2	2	1	7	1	3	8.5	1	0
127	1	3	1	7	1	3	8.5	1	0	42.86	41.97	43.75	1.78	-6.4	-6.08	-6.73	-0.65	42.88	42.45	41.37	44.11	41.65	40.93	42.37	1.43	41.69	42.71	44.03	1.86	1.43	0.46	-0.37	-0.02	-0.18	-0.21	0.2	-0.08	-0.02	0.19	0	0.02
127	2	3	1	7	1	3	8.5	1	0
127	1	4	1	7	1	3	8.5	1	0
127	2	4	1	7	1	3	8.5	1	0
128	1	1	2	7	1	3	9.5	0	1
128	2	1	2	7	1	3	9.5	0	1	44.55	44.07	45.04	0.98	-6.57	-6.27	-6.88	-0.62	44.58	43.97	42.46	45.3	43.42	43.1	43.73	0.62	43.38	43.88	43.47	0.97	0.75	0.21	-0.02	-0.07	0.17	-0.11	0.27	-0.08	0.05	0.19	0.02	-0.16
128	1	2	2	7	1	3	9.5	0	1
128	2	2	2	7	1	3	9.5	0	1	44.09	43.62	44.56	0.94	-6.73	-6.64	-6.82	-0.18	43.89	43.8	42.66	45.06	42.67	42.2	43.14	0.93	42.38	43.39	43.04	1.21	0.93	0.22	-0.18	0.06	0.01	0.11	0.45	0.34	-0.01	0.29	-0.03	0.03
128	1	3	2	7	1	3	9.5	0	1
128	2	3	2	7	1	3	9.5	0	1	44.72	44.1	45.35	1.25	-6.46	-6.34	-6.58	-0.24	44.72	44.18	42.97	45.68	43.62	43.01	44.22	1.21	43.58	44.12	44.35	1.45	1.12	0.32	0.07	0.1	0.13	-0.27	0.21	0.02	0.06	0.19	-0.01	-0.05
128	1	4	2	7	1	3	9.5	0	1
128	2	4	2	7	1	3	9.5	0	1
129	1	1	2	9	1	3	10	1	0	41.26	40.3	42.23	1.93	-5.86	-5.69	-6.03	-0.33	41.39	40.83	39.6	42.89	40.36	39.43	41.3	1.86	40.47	40.72	40.85	1.62	1.24	0.2	0.07	-0.14	-0.09	0.08	0.24	0.01	-0.01	0.15	0.11	-0.16
129	2	1	2	9	1	3	10	1	0
129	1	2	2	9	1	3	10	1	0	41.41	40.14	42.69	2.55	-5.87	-5.66	-6.09	-0.43	41.42	40.91	39.18	44.01	40.5	39.27	41.73	2.46	40.42	40.73	40.16	2.35	1.81	0.29	0.03	0.22	-0.14	-0.11	0.21	0.02	0	0.17	0.08	-0.09
129	2	2	2	9	1	3	10	1	0
129	1	3	2	9	1	3	10	1	0	41.44	40.02	42.86	2.85	-5.85	-5.6	-6.1	-0.5	41.38	40.98	39.69	43.19	40.56	39.2	41.91	2.71	40.47	40.88	40.75	2.52	1.94	0.23	-0.07	-0.03	-0.19	0.11	0.25	0.16	0.03	0.17	0.1	-0.03
129	2	3	2	9	1	3	10	1	0
129	1	4	2	9	1	3	10	1	0
129	2	4	2	9	1	3	10	1	0
130	1	1	2	11	1	1		0	1
130	2	1	2	11	1	1		0	1	44.79	44.39	45.2	0.8	-6.62	-6.49	-6.75	-0.26	44.73	44.38	43.2	45.68	43.56	43.25	43.88	0.64	43.44	44.29	44.73	1.12	0.86	0.18	-0.09	0.09	0.09	-0.09	0.24	0.02	0.06	0.23	0.01	0.04
130	1	2	2	11	1	1		0	1
130	2	2	2	11	1	1		0	1	45.23	44.7	45.76	1.06	-6.81	-6.46	-7.15	-0.68	45.48	43.69	41.15	46.61	44.45	43.89	45.01	1.12	44.36	43.7	42.61	1.76	1.36	1.23	-0.66	-0.07	0.3	-1	0.25	0.14	0.11	-0.09	0.14	-0.01
130	1	3	2	11	1	1		0	1
130	2	3	2	11	1	1		0	1	44.98	44.27	45.7	1.43	-6.62	-6.41	-6.82	-0.4	45.12	44.53	42.52	46.07	43.81	43.19	44.43	1.24	43.82	44.5	44.12	1.46	1.12	0.08	0.07	-0.02	0.01	-0.02	0.42	0.27	0.09	0.17	0.06	-0.26
130	1	4	2	11	1	1		0	1
130	2	4	2	11	1	1		0	1	45.11	44.38	45.83	1.44	-6.51	-6.45	-6.57	-0.13	45.04	44.46	42.41	46.35	44.04	43.28	44.79	1.52	43.99	44.43	44.7	1.5	1.16	0.26	0.12	0.04	0.08	-0.21	0.2	0.07	0.02	0.18	0.05	-0.05
131	1	1	1	8	1	1		1	0	43.73	43.06	44.41	1.35	-6.19	-6.15	-6.23	-0.09	43.67	43.56	42.55	45.21	42.82	42.08	43.55	1.47	42.73	44.01	45.85	1.59	1.22	0.4	0.02	0.32	-0.2	-0.15	0.34	0.16	-0.01	0.27	-0.02	-0.13
131	2	1	1	8	1	1		1	0	43.82	43.09	44.54	1.45	-6.19	-6.02	-6.37	-0.35	43.78	43.37	42.63	44.95	42.88	42.24	43.52	1.28	42.81	43.5	45.04	1.68	1.29	0.35	-0.27	-0.09	0.18	-0.11	0.32	0.08	-0.03	0.21	0.01	0.22
131	1	2	1	8	1	1		1	0	44.87	43.56	46.18	2.62	-6.36	-6.08	-6.65	-0.56	44.45	43.94	42.06	46.8	44.01	42.81	45.22	2.41	43.36	44.26	44.49	2.86	2.2	0.4	0.28	0.09	-0.08	0.26	0.5	0.42	0.04	0.18	-0.05	0.2
131	2	2	1	8	1	1		1	0	43.9	42.92	44.87	1.95	-6.2	-5.99	-6.41	-0.42	43.94	43.44	42.27	45.43	43.04	42.13	43.96	1.83	42.99	43.54	44.39	1.9	1.46	0.29	-0.04	-0.04	0.21	0.2	0.24	-0.04	0.02	0.19	0.03	-0.13
131	1	3	1	8	1	1		1	0	44.33	43.32	45.34	2.02	-6.17	-5.95	-6.4	-0.45	44.41	43.96	42.69	45.43	43.52	42.6	44.44	1.83	43.49	43.98	44.07	2	1.54	0.48	-0.05	0.11	-0.27	-0.37	0.26	0.01	0.01	0.22	0.03	-0.13
131	2	3	1	8	1	1		1	0
131	1	4	1	8	1	1		1	0	43.51	43.39	43.63	0.25	-7.99	-6.54	-9.44	-2.9	43.39	43.4	42.47	45.2	40.32	38.72	41.94	3.22	40.9	42.2	43.37	1.02	0.78	0.43	0.22	0.24	-0.28	0.05	0.45	0.16	-0.15	0.29	-0.07	-0.25
131	2	4	1	8	1	1		1	0
132	1	1	2	8	1	4		0	1	43.92	43	44.85	1.84	-6.25	-6.09	-6.41	-0.32	43.95	43.44	41.84	44.99	42.94	42.03	43.8	1.82	42.91	43.14	41.89	1.81	1.4	0.27	0.09	0.06	-0.1	-0.23	0.25	-0.03	0.03	0.21	0.02	-0.14
132	2	1	2	8	1	4		0	1	44.35	43.37	45.34	1.98	-6.3	-6.15	-6.46	-0.31	44.37	43.74	42.08	46.1	43.37	42.4	44.34	1.95	43.36	43.79	43.41	2.3	1.77	0.36	-0.26	0.24	-0.03	-0.03	0.29	0.21	0	0.16	-0.12	-0.02
132	1	2	2	8	1	4		0	1	43.76	42.85	44.67	1.82	-6.35	-6.15	-6.55	-0.41	43.76	43.36	41.7	45.98	42.66	41.83	43.49	1.65	42.59	43.2	42.94	1.91	1.47	0.46	-0.13	0.43	-0.05	-0.1	0.25	0.07	0.03	0.22	-0.01	-0.09
132	2	2	2	8	1	4		0	1	44.37	43.37	45.37	2	-6.36	-6.2	-6.51	-0.3	44.33	43.72	41.97	45.81	43.36	42.38	44.34	1.96	43.25	43.71	43.14	1.71	1.31	0.22	-0.11	0.05	0.12	-0.14	0.25	-0.05	0.12	0.15	0.13	-0.05
132	1	3	2	8	1	4		0	1
132	2	3	2	8	1	4		0	1
132	1	4	2	8	1	4		0	1
132	2	4	2	8	1	4		0	1
133	1	1	1	41	1	3	8	1	0	44.8	44.23	45.36	1.13	-6.4	-6.26	-6.55	-0.28	44.81	44.26	42.59	45.64	43.82	43.3	44.33	1.03	43.76	44.26	44.21	1.09	0.84	0.14	0.03	0.01	0.07	-0.12	0.31	0.21	-0.04	0.2	0.06	-0.06
133	2	1	1	41	1	3	8	1	0
133	1	2	1	41	1	3	8	1	0	44.96	44.41	45.51	1.11	-6.39	-6.24	-6.55	-0.31	45	44.38	42.26	46.36	44.03	43.52	44.54	1.02	43.98	44.41	43.69	1.28	0.98	0.22	0.04	0.16	-0.09	-0.11	0.3	-0.03	-0.08	0.21	0.08	-0.18
133	2	2	1	41	1	3	8	1	0
133	1	3	1	41	1	3	8	1	0
133	2	3	1	41	1	3	8	1	0
133	1	4	1	41	1	3	8	1	0
133	2	4	1	41	1	3	8	1	0
134	1	1	1		2
134	2	1	1		2
134	1	2	1		2
134	2	2	1		2
134	1	3	1		2
134	2	3	1		2
134	1	4	1		2
134	2	4	1		2
135	1	1	1	16	1	1		1	0	45.63	44.89	46.38	1.49	-6.51	-6.37	-6.65	-0.27	45.66	44.87	42.74	47.02	44.7	43.98	45.42	1.44	44.59	45.21	44.68	1.43	1.1	0.95	0.47	-0.65	-0.09	-0.51	0.4	-0.04	0.07	0.16	0.24	-0.27
135	2	1	1	16	1	1		1	0
135	1	2	1	16	1	1		1	0	46.12	45.4	46.85	1.45	-6.5	-6.34	-6.65	-0.31	46.24	44.49	41.09	47.99	45.22	44.56	45.88	1.32	45.25	44.69	42.38	1.58	1.21	1.02	0.65	-0.78	-0.11	-0.1	0.23	0.11	-0.06	-0.05	0.12	-0.15
135	2	2	1	16	1	1		1	0
135	1	3	1	16	1	1		1	0	45.82	45.07	46.57	1.5	-6.55	-6.44	-6.67	-0.23	45.81	45.06	42.71	47.05	44.81	44.08	45.55	1.48	44.71	45.36	45.12	1.22	0.94	0.55	0.34	-0.35	-0.12	-0.22	0.23	0	0.02	0.18	0.12	-0.09
135	2	3	1	16	1	1		1	0
135	1	4	1	16	1	1		1	0
135	2	4	1	16	1	1		1	0
136	1	1	1	12	1	4		0	1
136	2	1	1	12	1	4		0	1	44.15	43.52	44.79	1.28	-6.91	-6.25	-7.57	-1.32	44.33	43.32	41.44	45.36	43.6	43.11	44.08	0.97	43.21	42.58	41.98	1.59	1.23	0.77	-0.66	0.4	-0.04	0.06	0.43	0.3	-0.07	0.06	0.01	-0.29
136	1	2	1	12	1	4		0	1
136	2	2	1	12	1	4		0	1	43.84	42.81	44.87	2.06	-6.3	-6.14	-6.47	-0.33	44.1	41.65	37.85	45.78	42.82	41.82	43.82	2.01	42.96	41.59	38.22	2.77	2.13	1.28	-0.27	1.12	0.49	-0.25	0.8	0.25	-0.19	-0.35	0.45	-0.46
136	1	3	1	12	1	4		0	1
136	2	3	1	12	1	4		0	1	44.29	43.59	44.99	1.4	-6.6	-6.27	-6.93	-0.67	44.57	43.5	41.02	45.84	43.36	42.84	43.87	1.04	43.3	43.44	42.09	1.75	1.35	0.55	-0.34	0.4	-0.02	0.14	0.6	0.31	-0.02	0.04	0.1	-0.5
136	1	4	1	12	1	4		0	1
136	2	4	1	12	1	4		0	1
137	1	1	1	9	1	1		0	1
137	2	1	1	9	1	1		0	1	42.75	42.26	43.24	0.99	-6.44	-6.25	-6.62	-0.37	42.8	42.1	41.43	43.82	41.42	41.04	41.79	0.76	41.41	41.83	42.97	0.97	0.75	0.36	0.09	0.13	0.3	-0.11	0.19	-0.05	-0.02	0.08	0.13	-0.1
137	1	2	1	9	1	1		0	1
137	2	2	1	9	1	1		0	1	42.93	42.32	43.53	1.22	-6.36	-6.23	-6.49	-0.26	42.91	42.17	40.11	43.69	41.7	41.14	42.26	1.11	41.65	41.88	41.44	1.12	0.86	0.35	0.12	-0.06	0.32	0.07	0.13	0.05	-0.02	0.12	0.04	0.01
137	1	3	1	9	1	1		0	1
137	2	3	1	9	1	1		0	1
137	1	4	1	9	1	1		0	1
137	2	4	1	9	1	1		0	1
138	1	1	1	6	1	2	5.5	1	1	44.32	43.32	45.31	1.99	-6.32	-6.08	-6.56	-0.48	44.38	43.42	42.64	45.8	43.28	42.17	44.39	2.23	43.27	43.38	45	1.08	0.83	0.51	0.02	0.2	-0.45	-0.13	0.22	-0.02	-0.01	0.22	-0.01	-0.01
138	2	1	1	6	1	2	5.5	1	1	44.54	43.99	45.09	1.1	-6.33	-6.23	-6.44	-0.21	44.57	43.94	42.48	45.44	43.58	43.06	44.1	1.05	43.52	43.95	43.66	1.39	1.07	0.43	-0.19	0.17	0.3	0.16	0.21	0.09	0.06	0.17	-0.02	0.07
138	1	2	1	6	1	2	5.5	1	1	44.88	44.02	45.75	1.73	-6.34	-6.23	-6.44	-0.21	44.85	43.99	42.46	46.15	43.97	43.09	44.85	1.75	43.81	44.01	43.87	1.77	1.36	0.46	-0.12	0.1	-0.41	-0.14	0.19	0.13	-0.04	0.11	0.02	0.08
138	2	2	1	6	1	2	5.5	1	1	44.67	44.16	45.18	1.02	-6.36	-6.25	-6.46	-0.2	44.7	43.98	42.54	45.83	43.75	43.26	44.23	0.97	43.66	43.99	43.82	1.21	0.93	0.54	-0.29	0.27	0.33	0.15	0.31	0.01	0	0.15	0	-0.28
138	1	3	1	6	1	2	5.5	1	1	44.49	43.85	45.12	1.27	-6.35	-6.24	-6.46	-0.22	44.45	43.94	42.69	45.54	43.5	42.89	44.1	1.22	43.41	43.87	43.73	1.46	1.13	0.6	-0.07	0.25	-0.53	-0.05	0.21	0.03	-0.01	0.2	-0.01	0.05
138	2	3	1	6	1	2	5.5	1	1	44.95	44.25	45.66	1.41	-6.34	-6.24	-6.44	-0.19	44.93	43.99	42.42	45.94	44.04	43.33	44.74	1.41	43.93	43.99	43.64	1.63	1.25	0.39	-0.08	0.15	0.3	0.19	0.15	0.02	-0.01	0.09	-0.06	0.09
138	1	4	1	6	1	2	5.5	1	1
138	2	4	1	6	1	2	5.5	1	1
139	1	1	1	10	1	3	8.5	1	0	42.61	41.16	44.05	2.89	-6.09	-5.87	-6.31	-0.44	42.63	41.97	40.99	44.49	41.63	40.22	43.04	2.83	41.61	41.89	42.2	2.83	2.18	0.4	-0.12	0.25	-0.26	-0.15	0.24	-0.03	0.04	0.12	0.02	-0.2
139	2	1	1	10	1	3	8.5	1	0
139	1	2	1	10	1	3	8.5	1	0	42.46	40.86	44.05	3.2	-6.09	-5.83	-6.36	-0.53	42.57	41.75	40.85	44.43	41.46	39.91	43	3.09	41.53	41.56	42	2.97	2.29	0.36	-0.02	0.2	-0.3	0	0.24	0.19	-0.02	0.07	0.05	-0.11
139	2	2	1	10	1	3	8.5	1	0
139	1	3	1	10	1	3	8.5	1	0	42.62	40.841	44.4	3.56	-6.1	-5.86	-6.34	-0.48	42.66	41.94	40.94	44.81	41.63	39.86	43.41	3.55	41.59	41.83	42.6	3.4	2.62	0.38	0.08	0.13	-0.33	0.09	0.19	-0.03	-0.05	0.1	0.03	-0.15
139	2	3	1	10	1	3	8.5	1	0
139	1	4	1	10	1	3	8.5	1	0
139	2	4	1	10	1	3	8.5	1	0
140	1	1	2		2
140	2	1	2		2
140	1	2	2		2
140	2	2	2		2
140	1	3	2		2
140	2	3	2		2
140	1	4	2		2
140	2	4	2		2
141	1	1	2	9	1	1		0	1
141	2	1	2	9	1	1		0	1	45.31	44.55	46.07	1.52	-6.47	-6.41	-6.54	-0.14	45.28	44.56	43.07	46.34	44.3	43.5	45.11	1.61	44.19	44.64	44.57	1.39	1.07	0.47	0.01	0.21	0.41	-0.1	0.19	-0.04	0.02	0.17	0.07	-0.02
141	1	2	2	9	1	1		0	1
141	2	2	2	9	1	1		0	1	45.32	44.39	46.25	1.85	-6.53	-6.41	-6.65	-0.24	45.3	44.65	42.46	47.01	44.25	43.3	45.21	1.91	44.2	44.66	43.75	1.88	1.45	0.52	-0.12	0.39	0.27	-0.18	0.28	-0.01	0.05	0.19	0.13	-0.14
141	1	3	2	9	1	1		0	1
141	2	3	2	9	1	1		0	1
141	1	4	2	9	1	1		0	1
141	2	4	2	9	1	1		0	1
142	1	1	2		2
142	2	1	2		2
142	1	2	2		2
142	2	2	2		2
142	1	3	2		2
142	2	3	2		2
142	1	4	2		2
142	2	4	2		2
143	1	1	2	37	1	1		0	1
143	2	1	2	37	1	1		0	1	46.1	45.73	46.48	0.74	-6.81	-6.64	-6.99	-0.34	46.21	45.27	43.85	47.23	44.89	44.65	45.13	0.49	44.9	45.43	47.11	1.61	1.24	0.73	-0.04	-0.6	0.41	-0.12	0.25	-0.06	-0.03	0.17	-0.17	0
143	1	2	2	37	1	1		0	1
143	2	2	2	37	1	1		0	1	45.33	44.69	45.98	1.29	-6.64	-6.44	-6.84	-0.4	45.79	42.77	38.95	46.71	44.13	43.31	44.95	1.64	44.5	42.66	40.62	5.34	4.11	2.6	-2.08	1.56	0.15	-0.05	0.68	0.29	-0.07	-0.37	0.26	-0.41
143	1	3	2	37	1	1		0	1
143	2	3	2	37	1	1		0	1	46.43	46.01	46.86	0.85	-6.87	-6.69	-7.04	-0.35	46.52	45.43	43.91	47.95	45.22	44.9	45.53	0.64	45.17	45.61	48.17	1.68	1.29	0.63	0.03	-0.5	0.38	0.06	0.3	-0.12	-0.08	0.22	-0.09	0.12
143	1	4	2	37	1	1		0	1
143	2	4	2	37	1	1		0	1
